# Supplementary material for: Transcriptomic and metabolomic integration as a resource in grapevine to study fruit metabolite quality traits
Source: Front Plant Sci. 2022 Oct 20;13:937927. doi: 10.3389/fpls.2022.937927 (PMC9630917; doi:10.3389/fpls.2022.937927)
Supplement: Supplementary Table 1 — List of (A) transcriptomics, (B) metabolomics, (C) proteomics, and (D) ionomics studies retrieved from the literature. Data was collected from NCBI using different queries and keywords. Only the studies published until 12/2021 were considered. Data were manually curated to remove clear outliers. [file Table_1.xlsx]

## Sheet: 1a-Transcriptomics
PMID	Title	Journal/Book	First Author	Year	DOI
15480888	cDNA microarray analysis of developing grape (Vitis vinifera cv. Shiraz) berry skin	Funct Integr Genomics	Waters DL	2005	10.1007/s10142-004-0124-z
16151847	Isogene specific oligo arrays reveal multifaceted changes in gene expression during grape berry (Vitis vinifera L.) development	Planta	Terrier N	2005	10.1007/s00425-005-0017-y
16219919	Characterizing the grape transcriptome. Analysis of expressed sequence tags from multiple Vitis species and development of a compendium of gene expression during berry development	Plant Physiol	da Silva FG	2005	10.1104/pp.105.065748
17136344	Water and salinity stress in grapevines: early and late changes in transcript and metabolite profiles	Funct Integr Genomics	Cramer GR	2007	10.1007/s10142-006-0039-y
17316447	Comparative analysis of ESTs involved in grape responses to Xylella fastidiosa infection	BMC Plant Biol	Lin H	2007	10.1186/1471-2229-7-8
17584945	Tissue-specific mRNA expression profiling in grape berry tissues	BMC Genomics	Grimplet J	2007	10.1186/1471-2164-8-187
18034876	Transcriptomic and metabolite analyses of Cabernet Sauvignon grape berry development	BMC Genomics	Deluc LG	2007	10.1186/1471-2164-8-429
17993546	Powdery mildew induces defense-oriented reprogramming of the transcriptome in a susceptible but not in a resistant grapevine	Plant Physiol	Fung RW	2008	10.1104/pp.107.108712
18366703	Identification of molecular pathways affected by pterostilbene, a natural dimethylether analog of resveratrol	BMC Med Genomics	Pan Z	2008	10.1186/1755-8794-1-7
18474095	Comparative expression profiling in grape (Vitis vinifera) berries derived from frequency analysis of ESTs and MPSS signatures	BMC Plant Biol	Iandolino A	2008	10.1186/1471-2229-8-53
18582087	Validation of an extraction method on whole pericarp of grape berry (Vitis vinifera L. cv. Shiraz) to study biochemical and molecular aspects of flavan-3-ol synthesis during berry development	J Agric Food Chem	Verries C	2008	10.1021/jf800028k
18648103	Transcriptional and metabolic profiling of grape (Vitis vinifera L.) leaves unravel possible innate resistance against pathogenic fungi	J Exp Bot	Figueiredo A	2008	10.1093/jxb/ern187
19010774	Molecular analysis of post-harvest withering in grape by AFLP transcriptional profiling	J Exp Bot	Zamboni A	2008	10.1093/jxb/ern256
18633655	Transcript profiling in Vitis riparia during chilling requirement fulfillment reveals coordination of gene expression patterns with optimized bud break	Funct Integr Genomics	Mathiason K	2009	10.1007/s10142-008-0090-y
19096760	Ectopic expression of VlmybA1 in grapevine activates a narrow set of genes involved in anthocyanin synthesis and transport	Plant Mol Biol	Cutanda-Perez MC	2009	10.1007/s11103-008-9446-x
19098092	Ectopic expression of VvMybPA2 promotes proanthocyanidin biosynthesis in grapevine and suggests additional targets in the pathway	Plant Physiol	Terrier N	2009	10.1104/pp.108.131862
19426499	Water deficit alters differentially metabolic pathways affecting important flavor and quality traits in grape berries of Cabernet Sauvignon and Chardonnay	BMC Genomics	Deluc LG	2009	10.1186/1471-2164-10-212
19653104	Gene-expression profiling of grape bud response to two alternative dormancy-release stimuli expose possible links between impaired mitochondrial activity, hypoxia, ethylene-ABA interplay and cell enlargement	Plant Mol Biol	Ophir R	2009	10.1007/s11103-009-9531-9
19656401	Gene expression profiling in susceptible interaction of grapevine with its fungal pathogen Eutypa lata: extending MapMan ontology for grapevine	BMC Plant Biol	Rotter A	2009	10.1186/1471-2229-9-104
19799775	'Bois noir' phytoplasma induces significant reprogramming of the leaf transcriptome in the field grown grapevine	BMC Genomics	Hren M	2009	10.1186/1471-2164-10-460
19930683	Combining next-generation pyrosequencing with microarray for large scale expression analysis in non-model species	BMC Genomics	Bellin D	2009	10.1186/1471-2164-10-555
19939267	High throughput approaches reveal splicing of primary microRNA transcripts and tissue specific expression of mature microRNAs in Vitis vinifera	BMC Genomics	Mica E	2009	10.1186/1471-2164-10-558
19841954	Abscisic acid stimulated ripening and gene expression in berry skins of the Cabernet Sauvignon grape	Funct Integr Genomics	Koyama K	2010	10.1007/s10142-009-0145-8
20118272	Characterization of transcriptional complexity during berry development in Vitis vinifera using RNA-Seq	Plant Physiol	Zenoni S	2010	10.1104/pp.109.149716
20151315	Differential floral development and gene expression in grapevines during long and short photoperiods suggests a role for floral genes in dormancy transitioning	Plant Mol Biol	Sreekantan L	2010	10.1007/s11103-010-9611-x
20190040	A transcriptomic study of grapevine (Vitis vinifera cv. Cabernet-Sauvignon) interaction with the vascular ascomycete fungus Eutypa lata	J Exp Bot	Camps C	2010	10.1093/jxb/erq040
20557098	Short-term postharvest carbon dioxide treatments induce selective molecular and metabolic changes in grape berries	J Agric Food Chem	Becatti E	2010	10.1021/jf100936x
20826702	Identification of putative stage-specific grapevine berry biomarkers and omics data integration into networks	Plant Physiol	Zamboni A	2010	10.1104/pp.110.160275
20959019	Transcriptome changes in grapevine (Vitis vinifera L.) cv. Malbec leaves induced by ultraviolet-B radiation	BMC Plant Biol	Pontin MA	2010	10.1186/1471-2229-10-224
21029438	Whole genome wide expression profiles of Vitis amurensis grape responding to downy mildew by using Solexa sequencing technology	BMC Plant Biol	Wu J	2010	10.1186/1471-2229-10-234
21171999	Genomic and transcriptomic analysis of the AP2/ERF superfamily in Vitis vinifera	BMC Genomics	Licausi F	2010	10.1186/1471-2164-11-719
21219654	Berry skin development in Norton grape: distinct patterns of transcriptional regulation and flavonoid biosynthesis	BMC Plant Biol	Ali MB	2011	10.1186/1471-2229-11-7
21385391	Spliceosomal intron size expansion in domesticated grapevine (Vitis vinifera)	BMC Res Notes	Jiang K	2011	10.1186/1756-0500-4-52
21484810	Pectin-derived oligosaccharides increase color and anthocyanin content in Flame Seedless grapes	J Sci Food Agric	Ochoa-Villarreal M	2011	10.1002/jsfa.4412
21498622	Comparative transcriptomic profiling of Vitis vinifera under high light using a custom-made array and the Affymetrix GeneChip	Mol Plant	Carvalho LC	2011	10.1093/mp/ssr027
21592389	Identification of tissue-specific, abiotic stress-responsive gene expression patterns in wine grape (Vitis vinifera L.) based on curation and mining of large-scale EST data sets	BMC Plant Biol	Tillett RL	2011	10.1186/1471-2229-11-86
21649510	Changes in carbohydrate metabolism in Plasmopara viticola-infected grapevine leaves	Mol Plant Microbe Interact	Gamm M	2011	10.1094/MPMI-02-11-0040
21786204	Compatible GLRaV-3 viral infections affect berry ripening decreasing sugar accumulation and anthocyanin biosynthesis in Vitis vinifera	Plant Mol Biol	Vega A	2011	10.1007/s11103-011-9807-8
21838877	Resistance to Plasmopara viticola in a grapevine segregating population is associated with stilbenoid accumulation and with specific host transcriptional responses	BMC Plant Biol	Malacarne G	2011	10.1186/1471-2229-11-114
22047180	Transcript and metabolite analysis in Trincadeira cultivar reveals novel information regarding the dynamics of grape ripening	BMC Plant Biol	Fortes AM	2011	10.1186/1471-2229-11-149
22192855	Increasing the source/sink ratio in Vitis vinifera (cv Sangiovese) induces extensive transcriptome reprogramming and modifies berry ripening	BMC Genomics	Pastore C	2011	10.1186/1471-2164-12-631
21689113	Sulphur dioxide evokes a large scale reprogramming of the grape berry transcriptome associated with oxidative signalling and biotic defence responses	Plant Cell Environ	Giraud E	2012	10.1111/j.1365-3040.2011.02379.x
21914113	The Vitis vinifera C-repeat binding protein 4 (VvCBF4) transcriptional factor enhances freezing tolerance in wine grape	Plant Biotechnol J	Tillett RL	2012	10.1111/j.1467-7652.2011.00648.x
22050466	Physiological changes in green stems of Vitis vinifera L. cv. Chardonnay in response to esca proper and apoplexy revealed by proteomic and transcriptomic analyses	J Proteome Res	Spagnolo A	2012	10.1021/pr200892g
22241135	Recovery from water stress affects grape leaf petiole transcriptome	Planta	Perrone I	2012	10.1007/s00425-011-1581-y
22446584	Characterization and differential expression analysis of complete coding sequences of Vitis vinifera L. sirtuin genes	Plant Physiol Biochem	Cucurachi M	2012	10.1016/j.plaphy.2012.02.017
22768087	Berry flesh and skin ripening features in Vitis vinifera as assessed by transcriptional profiling	PLoS One	Lijavetzky D	2012	10.1371/journal.pone.0039547
22824963	Biosynthesis of wine aroma: transcript profiles of hydroxymethylbutenyl diphosphate reductase, geranyl diphosphate synthase, and linalool/nerolidol synthase parallel monoterpenol glycoside accumulation in Gewürztraminer grapes	Planta	Martin DM	2012	10.1007/s00425-012-1704-0
22948079	The grapevine expression atlas reveals a deep transcriptome shift driving the entire plant into a maturation program	Plant Cell	Fasoli M	2012	10.1105/tpc.112.100230
22987838	Co-evolution between Grapevine rupestris stem pitting-associated virus and Vitis vinifera L. leads to decreased defence responses and increased transcription of genes related to photosynthesis	J Exp Bot	Gambino G	2012	10.1093/jxb/ers244
23016701	Transcriptomic analysis of grape (Vitis vinifera L.) leaves during and after recovery from heat stress	BMC Plant Biol	Liu GT	2012	10.1186/1471-2229-12-174
23035802	Transcriptome variation along bud development in grapevine (Vitis vinifera L.)	BMC Plant Biol	Díaz-Riquelme J	2012	10.1186/1471-2229-12-181
23046684	Grape berry ripening delay induced by a pre-véraison NAA treatment is paralleled by a shift in the expression pattern of auxin- and ethylene-related genes	BMC Plant Biol	Ziliotto F	2012	10.1186/1471-2229-12-185
23173562	Downy mildew resistance induced by Trichoderma harzianum T39 in susceptible grapevines partially mimics transcriptional changes of resistant genotypes	BMC Genomics	Perazzolli M	2012	10.1186/1471-2164-13-660
23227855	Transcriptome analysis at four developmental stages of grape berry (Vitis vinifera cv. Shiraz) provides insights into regulated and coordinated gene expression	BMC Genomics	Sweetman C	2012	10.1186/1471-2164-13-691
23181568	Mis-expression of a PISTILLATA-like MADS box gene prevents fruit development in grapevine	Plant J	Fernandez L	2013	10.1111/tpj.12083
23329413	Grape RNA-Seq analysis pipeline environment	Bioinformatics	Knowles DG	2013	10.1093/bioinformatics/btt016
23331995	De novo transcriptome characterization of Vitis vinifera cv. Corvina unveils varietal diversity	BMC Genomics	Venturini L	2013	10.1186/1471-2164-14-41
23433030	Selective defoliation affects plant growth, fruit transcriptional ripening program and flavonoid metabolism in grapevine	BMC Plant Biol	Pastore C	2013	10.1186/1471-2229-13-30
23516547	Genome wide transcriptional profile analysis of Vitis amurensis and Vitis vinifera in response to cold stress	PLoS One	Xin H	2013	10.1371/journal.pone.0058740
23565246	Search for transcriptional and metabolic markers of grape pre-ripening and ripening and insights into specific aroma development in three Portuguese cultivars	PLoS One	Agudelo-Romero P	2013	10.1371/journal.pone.0060422
23639450	Transcriptomic changes following the compatible interaction Vitis vinifera-Erysiphe necator. Paving the way towards an enantioselective role in plant defence modulation	Plant Physiol Biochem	Borges AF	2013	10.1016/j.plaphy.2013.03.024
23659918	Thermotolerance responses in ripening berries of Vitis vinifera L. cv Muscat Hamburg	Plant Cell Physiol	Carbonell-Bejerano P	2013	10.1093/pcp/pct071
23683929	Sensorial, biochemical and molecular changes in Raboso Piave grape berries applying "Double Maturation Raisonnée" and late harvest techniques	Plant Sci	Corso M	2013	10.1016/j.plantsci.2013.03.010
23684499	Selection of candidate genes for grape proanthocyanidin pathway by an integrative approach	Plant Physiol Biochem	Carrier G	2013	10.1016/j.plaphy.2013.04.014
23698628	Graft union formation in grapevine induces transcriptional changes related to cell wall modification, wounding, hormone signalling, and secondary metabolism	J Exp Bot	Cookson SJ	2013	10.1093/jxb/ert144
23759170	The plasticity of the grapevine berry transcriptome	Genome Biol	Dal Santo S	2013	10.1186/gb-2013-14-6-r54
24069307	Transcriptome sequences resolve deep relationships of the grape family	PLoS One	Wen J	2013	10.1371/journal.pone.0074394
24319081	The high polyphenol content of grapevine cultivar tannat berries is conferred primarily by genes that are not shared with the reference genome	Plant Cell	Da Silva C	2013	10.1105/tpc.113.118810
24324631	The evolutionary history and diverse physiological roles of the grapevine calcium-dependent protein kinase gene family	PLoS One	Chen F	2013	10.1371/journal.pone.0080818
24330674	Identification of two putative reference genes from grapevine suitable for gene expression analysis in berry and related tissues derived from RNA-Seq data	BMC Genomics	González-Agüero M	2013	10.1186/1471-2164-14-878
24341535	VTCdb: a gene co-expression database for the crop species Vitis vinifera (grapevine)	BMC Genomics	Wong DC	2013	10.1186/1471-2164-14-882
32481130	Analysis of the expression of terpene synthase genes in relation to aroma content in two aromatic Vitis vinifera varieties	Funct Plant Biol	Matarese F	2013	10.1071/FP12326
24081692	Transcriptome-wide analysis of dynamic variations in regulation modes of grapevine microRNAs on their target genes during grapevine development	Plant Mol Biol	Wang C	2014	10.1007/s11103-013-0132-2
24122211	Heat and water stress induce unique transcriptional signatures of heat-shock proteins and transcription factors in grapevine	Funct Integr Genomics	Rocheta M	2014	10.1007/s10142-013-0338-z
24147899	A negative MYB regulator of proanthocyanidin accumulation, identified through expression quantitative locus mapping in the grape berry	New Phytol	Huang YF	2014	10.1111/nph.12557
24285849	A modern ampelography: a genetic basis for leaf shape and venation patterning in grape	Plant Physiol	Chitwood DH	2014	10.1104/pp.113.229708
24296250	Perturbation of polyamine catabolism affects grape ripening of Vitis vinifera cv. Trincadeira	Plant Physiol Biochem	Agudelo-Romero P	2014	10.1016/j.plaphy.2013.11.002
24363289	Functional diversification of grapevine MYB5a and MYB5b in the control of flavonoid biosynthesis in a petunia anthocyanin regulatory mutant	Plant Cell Physiol	Cavallini E	2014	10.1093/pcp/pct190
24477640	Long-term in vitro culture of grape berries and its application to assess the effects of sugar supply on anthocyanin accumulation	J Exp Bot	Dai ZW	2014	10.1093/jxb/ert489
24551177	Is transcriptomic regulation of berry development more important at night than during the day?	PLoS One	Rienth M	2014	10.1371/journal.pone.0088844
24637773	Transcriptional Analysis of Tendril and Inflorescence Development in Grapevine (Vitis vinifera L.)	PLoS ONE	Díaz-Riquelme J	2014	10.1371/journal.pone.0092339
24666982	Circadian oscillatory transcriptional programs in grapevine ripening fruits	BMC Plant Biol	Carbonell-Bejerano P	2014	10.1186/1471-2229-14-78
24693871	The onset of grapevine berry ripening is characterized by ROS accumulation and lipoxygenase-mediated membrane peroxidation in the skin	BMC Plant Biol	Pilati S	2014	10.1186/1471-2229-14-87
24739459	A deep survey of alternative splicing in grape reveals changes in the splicing machinery related to tissue, stress condition and genotype	BMC Plant Biol	Vitulo N	2014	10.1186/1471-2229-14-99
24755338	Genome-wide identification of WRKY family genes and their response to cold stress in Vitis vinifera	BMC Plant Biol	Wang L	2014	10.1186/1471-2229-14-103
24774299	Day and night heat stress trigger different transcriptomic responses in green and ripening grapevine (vitis vinifera) fruit	BMC Plant Biol	Rienth M	2014	10.1186/1471-2229-14-108
24860184	Functional characterization of a new grapevine MYB transcription factor and regulation of proanthocyanidin biosynthesis in grapes	J Exp Bot	Koyama K	2014	10.1093/jxb/eru213
24948530	Myb14, a direct activator of STS, is associated with resveratrol content variation in berry skin in two grape cultivars	Plant Cell Rep	Fang L	2014	10.1007/s00299-014-1642-3
25012688	Solar ultraviolet radiation is necessary to enhance grapevine fruit ripening transcriptional and phenolic responses	BMC Plant Biol	Carbonell-Bejerano P	2014	10.1186/1471-2229-14-183
25064275	Metabolite and transcript profiling of berry skin during fruit development elucidates differential regulation between Cabernet Sauvignon and Shiraz cultivars at branching points in the polyphenol pathway	BMC Plant Biol	Degu A	2014	10.1186/s12870-014-0188-4
25135520	A comparative study of ripening among berries of the grape cluster reveals an altered transcriptional programme and enhanced ripening rate in delayed berries	J Exp Bot	Gouthu S	2014	10.1093/jxb/eru329
25158067	Genome-wide transcriptional profiles of the berry skin of two red grape cultivars (Vitis vinifera) in which anthocyanin synthesis is sunlight-dependent or -independent	PLoS One	Wu BH	2014	10.1371/journal.pone.0105959
25190283	Transcriptome profiling of Vitis amurensis, an extremely cold-tolerant Chinese wild Vitis species, reveals candidate genes and events that potentially connected to cold stress	Plant Mol Biol	Xu W	2014	10.1007/s11103-014-0245-2
25231967	Ultraviolet-B radiation and water deficit interact to alter flavonol and anthocyanin profiles in grapevine berries through transcriptomic regulation	Plant Cell Physiol	Martínez-Lüscher J	2014	10.1093/pcp/pcu121
25240263	Comparison of distinct transcriptional expression patterns of flavonoid biosynthesis in Cabernet Sauvignon grapes from east and west China	Plant Physiol Biochem	Li Q	2014	10.1016/j.plaphy.2014.08.026
25330210	Inspection of the grapevine BURP superfamily highlights an expansion of RD22 genes with distinctive expression features in berry development and ABA-mediated stress responses	PLoS One	Matus JT	2014	10.1371/journal.pone.0110372
25344057	Shoot chloride exclusion and salt tolerance in grapevine is associated with differential ion transporter expression in roots	BMC Plant Biol	Henderson SW	2014	10.1186/s12870-014-0273-8
25431125	Transcriptome analysis during berry development provides insights into co-regulated and altered gene expression between a seeded wine grape variety and its seedless somatic variant	BMC Genomics	Nwafor CC	2014	10.1186/1471-2164-15-1030
25443848	RNA sequencing reveals high resolution expression change of major plant hormone pathway genes after young seedless grape berries treated with gibberellin	Plant Sci	Chai L	2014	10.1016/j.plantsci.2014.09.010
25464056	Transcriptomic analysis of grape (Vitis vinifera L.) leaves after exposure to ultraviolet C irradiation	PLoS One	Xi H	2014	10.1371/journal.pone.0113772
25490918	Integrated network analysis identifies fight-club nodes as a class of hubs encompassing key putative switch genes that induce major transcriptome reprogramming during grapevine development	Plant Cell	Palumbo MC	2014	10.1105/tpc.114.133710
25495145	RNA-Seq profile of flavescence dorée phytoplasma in grapevine	BMC Genomics	Abbà S	2014	10.1186/1471-2164-15-1088
25495781	Flower development and sex specification in wild grapevine	BMC Genomics	Ramos MJ	2014	10.1186/1471-2164-15-1095
25524329	Transcriptomic analysis of the late stages of grapevine (Vitis vinifera cv. Cabernet Sauvignon) berry ripening reveals significant induction of ethylene signaling and flavor pathways in the skin	BMC Plant Biol	Cramer GR	2014	10.1186/s12870-014-0370-8
25566290	Soybean and casein hydrolysates induce grapevine immune responses and resistance against Plasmopara viticola	Front Plant Sci	Lachhab N	2014	10.3389/fpls.2014.00716
26504535	Genome and transcriptome analysis of the grapevine (Vitis vinifera L.) WRKY gene family	Hortic Res	Wang M	2014	10.1038/hortres.2014.16
26504551	Transcriptome of Erysiphe necator-infected Vitis pseudoreticulata leaves provides insight into grapevine resistance to powdery mildew	Hortic Res	Weng K	2014	10.1038/hortres.2014.49
25659381	The phenylpropanoid pathway is controlled at different branches by a set of R2R3-MYB C2 repressors in grapevine	Plant Physiol	Cavallini E	2015	10.1104/pp.114.256172
25675955	Transcriptome and metabolome reprogramming in Vitis vinifera cv. Trincadeira berries upon infection with Botrytis cinerea	J Exp Bot	Agudelo-Romero P	2015	10.1093/jxb/eru517
25761715	Multiomics in grape berry skin revealed specific induction of the stilbene synthetic pathway by ultraviolet-C irradiation	Plant Physiol	Suzuki M	2015	10.1104/pp.114.254375
25765362	Transcriptome comparison of Cabernet Sauvignon grape berries from two regions with distinct climate	J Plant Physiol	Sun R	2015	10.1016/j.jplph.2015.01.012
25798871	Genes expressed in grapevine leaves reveal latent wood infection by the fungal pathogen Neofusicoccum parvum	PLoS One	Czemmel S	2015	10.1371/journal.pone.0121828
25888081	Transcriptome characterization of three wild Chinese Vitis uncovers a large number of distinct disease related genes	BMC Genomics	Jiao C	2015	10.1186/s12864-015-1442-3
25888129	Gibberellin-induced changes in the transcriptome of grapevine (Vitis labrusca × V. vinifera) cv. Kyoho flowers	BMC Genomics	Cheng C	2015	10.1186/s12864-015-1324-8
25981679	miRVine: a microRNA expression atlas of grapevine based on small RNA sequencing	BMC Genomics	Belli Kullan J	2015	10.1186/s12864-015-1610-5
26007186	Complex Interplay of Hormonal Signals during Grape Berry Ripening	Molecules	Fortes AM	2015	10.3390/molecules20059326
26038306	Comprehensive transcript profiling of two grapevine rootstock genotypes contrasting in drought susceptibility links the phenylpropanoid pathway to enhanced tolerance	J Exp Bot	Corso M	2015	10.1093/jxb/erv274
26050794	A knowledge base for Vitis vinifera functional analysis	BMC Syst Biol	Pulvirenti A	2015	10.1186/1752-0509-9-S3-S5
26084502	Distinctive expansion of gene families associated with plant cell wall degradation, secondary metabolism, and nutrient uptake in the genomes of grapevine trunk pathogens	BMC Genomics	Morales-Cruz A	2015	10.1186/s12864-015-1624-z
26151858	Comparative transcriptome analysis reveals defense-related genes and pathways against downy mildew in Vitis amurensis grapevine	Plant Physiol Biochem	Li X	2015	10.1016/j.plaphy.2015.06.016
26267356	Analysis of the Molecular Dialogue Between Gray Mold (Botrytis cinerea) and Grapevine (Vitis vinifera) Reveals a Clear Shift in Defense Mechanisms During Berry Ripening	Mol Plant Microbe Interact	Kelloniemi J	2015	10.1094/MPMI-02-15-0039-R
26380971	Exploration of alternative splicing events in ten different grapevine cultivars	BMC Genomics	Potenza E	2015	10.1186/s12864-015-1922-5
26444528	Using the combined analysis of transcripts and metabolites to propose key genes for differential terpene accumulation across two regions	BMC Plant Biol	Wen YQ	2015	10.1186/s12870-015-0631-1
26450706	Developmental and Metabolic Plasticity of White-Skinned Grape Berries in Response to Botrytis cinerea during Noble Rot	Plant Physiol	Blanco-Ulate B	2015	10.1104/pp.15.00852
26504567	Water limitation and rootstock genotype interact to alter grape berry metabolism through transcriptome reprogramming	Hortic Res	Berdeja M	2015	10.1038/hortres.2015.12
26504579	Comparative transcriptomics of Central Asian Vitis vinifera accessions reveals distinct defense strategies against powdery mildew	Hortic Res	Amrine KC	2015	10.1038/hortres.2015.37
26508692	In silico approach to reveal viral populations in grapevine cultivar Tannat using transcriptome data	Sci Rep	Jo Y	2015	10.1038/srep15841
26573226	Five omic technologies are concordant in differentiating the biochemical characteristics of the berries of five grapevine (Vitis vinifera L.) cultivars	BMC Genomics	Ghan R	2015	10.1186/s12864-015-2115-y
26582400	Short day transcriptomic programming during induction of dormancy in grapevine	Front Plant Sci	Fennell AY	2015	10.3389/fpls.2015.00834
26673527	Comparative transcriptome analysis of grapevine in response to copper stress	Sci Rep	Leng X	2015	10.1038/srep17749
26454283	Developmental, transcriptome, and genetic alterations associated with parthenocarpy in the grapevine seedless somatic variant Corinto bianco	J Exp Bot	Royo C	2016	10.1093/jxb/erv452
26518605	Differential physiological response of the grapevine varieties Touriga Nacional and Trincadeira to combined heat, drought and light stresses	Plant Biol (Stuttg)	Carvalho LC	2016	10.1111/plb.12410
26536891	Association analysis of grapevine bunch traits using a comprehensive approach	Theor Appl Genet	Tello J	2016	10.1007/s00122-015-2623-9
26546320	Laser Microdissection of Grapevine Leaves Reveals Site-Specific Regulation of Transcriptional Response to Plasmopara viticola	Plant Cell Physiol	Lenzi L	2016	10.1093/pcp/pcv166
26801623	Comparative genome-wide transcriptome analysis of Vitis vinifera responses to adapted and non-adapted strains of two-spotted spider mite, Tetranyhus urticae	BMC Genomics	Díaz-Riquelme J	2016	10.1186/s12864-016-2401-3
26810452	Molecular candidates for early-stage flower-to-fruit transition in stenospermocarpic table grape (Vitis vinifera L.) inflorescences ascribed by differential transcriptome and metabolome profiles	Plant Sci	Domingos S	2016	10.1016/j.plantsci.2015.12.009
26818751	Structural and functional annotation of the MADS-box transcription factor family in grapevine	BMC Genomics	Grimplet J	2016	10.1186/s12864-016-2398-7
26824474	Transcriptomic Analysis of Grapevine (cv. Summer Black) Leaf, Using the Illumina Platform	PLoS One	Pervaiz T	2016	10.1371/journal.pone.0147369
26832927	Shared and divergent pathways for flower abscission are triggered by gibberellic acid and carbon starvation in seedless Vitis vinifera L	BMC Plant Biol	Domingos S	2016	10.1186/s12870-016-0722-7
26833264	Novel functional microRNAs from virus-free and infected Vitis vinifera plants under water stress	Sci Rep	Pantaleo V	2016	10.1038/srep20167
27001212	Transcriptome and metabolite profiling reveals that prolonged drought modulates the phenylpropanoid and terpenoid pathway in white grapes (Vitis vinifera L.)	BMC Plant Biol	Savoi S	2016	10.1186/s12870-016-0760-1
27001301	Abscisic acid transcriptomic signaling varies with grapevine organ	BMC Plant Biol	Rattanakon S	2016	10.1186/s12870-016-0763-y
27039848	Ethylene positively regulates cold tolerance in grapevine by modulating the expression of ETHYLENE RESPONSE FACTOR 057	Sci Rep	Sun X	2016	10.1038/srep24066
27095736	Pectins, Hemicelluloses and Celluloses Show Specific Dynamics in the Internal and External Surfaces of Grape Berry Skin During Ripening	Plant Cell Physiol	Fasoli M	2016	10.1093/pcp/pcw080
27118480	Transcriptome profiling of grapevine seedless segregants during berry development reveals candidate genes associated with berry weight	BMC Plant Biol	Muñoz-Espinoza C	2016	10.1186/s12870-016-0789-1
27148326	Insights into the Mechanisms Underlying Ultraviolet-C Induced Resveratrol Metabolism in Grapevine (V. amurensis Rupr.) cv. "Tonghua-3"	Front Plant Sci	Yin X	2016	10.3389/fpls.2016.00503
27215785	Transcriptomic network analyses of leaf dehydration responses identify highly connected ABA and ethylene signaling hubs in three grapevine species differing in drought tolerance	BMC Plant Biol	Hopper DW	2016	10.1186/s12870-016-0804-6
27245662	Combined physiological, transcriptome, and cis-regulatory element analyses indicate that key aspects of ripening, metabolism, and transcriptional program in grapes (Vitis vinifera L.) are differentially modulated accordingly to fruit size	BMC Genomics	Wong DC	2016	10.1186/s12864-016-2660-z
27366326	Relative quantification of phosphoproteomic changes in grapevine (Vitis vinifera L.) leaves in response to abscisic acid	Hortic Res	Rattanakan S	2016	10.1038/hortres.2016.29
27407139	A systems-oriented analysis of the grapevine R2R3-MYB transcription factor family uncovers new insights into the regulation of stilbene accumulation	DNA Res	Wong DCJ	2016	10.1093/dnares/dsw028
27439426	Temperature desynchronizes sugar and organic acid metabolism in ripening grapevine fruits and remodels their transcriptome	BMC Plant Biol	Rienth M	2016	10.1186/s12870-016-0850-0
27462320	Plasticity of the Berry Ripening Program in a White Grape Variety	Front Plant Sci	Dal Santo S	2016	10.3389/fpls.2016.00970
27468290	Low Temperature and Short-Term High-CO2 Treatment in Postharvest Storage of Table Grapes at Two Maturity Stages: Effects on Transcriptome Profiling	Front Plant Sci	Rosales R	2016	10.3389/fpls.2016.01020
27488171	Expression of a Grapevine NAC Transcription Factor Gene Is Induced in Response to Powdery Mildew Colonization in Salicylic Acid-Independent Manner	Sci Rep	Toth Z	2016	10.1038/srep30825
27493610	Identification and Expression Profiles of Six Transcripts Encoding Carboxylesterase Protein in Vitis flexuosa Infected with Pathogens	Plant Pathol J	Islam MZ	2016	10.5423/PPJ.OA.11.2015.0241
27498539	Vine nitrogen status and volatile thiols and their precursors from plot to transcriptome level	BMC Plant Biol	Helwi P	2016	10.1186/s12870-016-0836-y
27543604	The photomorphogenic factors UV-B RECEPTOR 1, ELONGATED HYPOCOTYL 5, and HY5 HOMOLOGUE are part of the UV-B signalling pathway in grapevine and mediate flavonol accumulation in response to the environment	J Exp Bot	Loyola R	2016	10.1093/jxb/erw307
27610237	Transcriptome analyses of the Dof-like gene family in grapevine reveal its involvement in berry, flower and seed development	Hortic Res	da Silva DC	2016	10.1038/hortres.2016.42
27625679	Transcriptomic and Metabolomic Networks in the Grape Berry Illustrate That it Takes More Than Flavonoids to Fight Against Ultraviolet Radiation	Front Plant Sci	Matus JT	2016	10.3389/fpls.2016.01337
27670818	Disclosing the Molecular Basis of the Postharvest Life of Berry in Different Grapevine Genotypes	Plant Physiol	Zenoni S	2016	10.1104/pp.16.00865
27729006	Comparative RNA-Seq profiling of berry development between table grape 'Kyoho' and its early-ripening mutant 'Fengzao'	BMC Genomics	Guo DL	2016	10.1186/s12864-016-3051-1
27733112	Transcriptomic comparison between two Vitis vinifera L. varieties (Trincadeira and Touriga Nacional) in abiotic stress conditions	BMC Plant Biol	Rocheta M	2016	10.1186/s12870-016-0911-4
27761135	The Influence of Genotype and Environment on Small RNA Profiles in Grapevine Berry	Front Plant Sci	Paim Pinto DL	2016	10.3389/fpls.2016.01459
27765014	Distinct transcriptome responses to water limitation in isohydric and anisohydric grapevine cultivars	BMC Genomics	Dal Santo S	2016	10.1186/s12864-016-3136-x
27768042	The Terroir Concept Interpreted through Grape Berry Metabolomics and Transcriptomics	J Vis Exp	Dal Santo S	2016	10.3791/54410
27801843	Comparative Transcriptomic Analysis of Grape Berry in Response to Root Restriction during Developmental Stages	Molecules	Leng F	2016	10.3390/molecules21111431
27829355	Transcriptome analyses of seed development in grape hybrids reveals a possible mechanism influencing seed size	BMC Genomics	Wang L	2016	10.1186/s12864-016-3193-1
28018369	Insights into the Role of the Berry-Specific Ethylene Responsive Factor VviERF045	Front Plant Sci	Leida C	2016	10.3389/fpls.2016.01793
28096779	Transcriptome analysis of genes involved in anthocyanins biosynthesis and transport in berries of black and white spine grapes (Vitis davidii)	Hereditas	Sun L	2016	10.1186/s41065-016-0021-1
27487989	A large set of 26 new reference transcriptomes dedicated to comparative population genomics in crops and wild relatives	Mol Ecol Resour	Sarah G	2017	10.1111/1755-0998.12587
27778293	Deep analysis of wild Vitis flower transcriptome reveals unexplored genome regions associated with sex specification	Plant Mol Biol	Ramos MJ	2017	10.1007/s11103-016-0553-9
28025711	Differential expression of miRNAs and associated gene targets in grapevine leafroll-associated virus 3-infected plants	Arch Virol	Bester R	2017	10.1007/s00705-016-3197-9
28049741	Integrating Omics and Alternative Splicing Reveals Insights into Grape Response to High Temperature	Plant Physiol	Jiang J	2017	10.1104/pp.16.01305
28101667	Impact of an arbuscular mycorrhizal fungus versus a mixed microbial inoculum on the transcriptome reprogramming of grapevine roots	Mycorrhiza	Balestrini R	2017	10.1007/s00572-016-0754-8
28103799	Comparative RNA-seq based transcriptomic analysis of bud dormancy in grape	BMC Plant Biol	Khalil-Ur-Rehman M	2017	10.1186/s12870-016-0960-8
28105033	A Grapevine TTG2-Like WRKY Transcription Factor Is Involved in Regulating Vacuolar Transport and Flavonoid Biosynthesis	Front Plant Sci	Amato A	2017	10.3389/fpls.2016.01979
28105035	Transcriptional Characterization of a Widely-Used Grapevine Rootstock Genotype under Different Iron-Limited Conditions	Front Plant Sci	Vannozzi A	2017	10.3389/fpls.2016.01994
28118385	RNA-Sequencing Reveals Biological Networks during Table Grapevine ('Fujiminori') Fruit Development	PLoS One	Shangguan L	2017	10.1371/journal.pone.0170571
28119334	Genome-wide analysis of cis-regulatory element structure and discovery of motif-driven gene co-expression networks in grapevine	DNA Res	Wong DCJ	2017	10.1093/dnares/dsw061
28177240	Transcriptomic Analyses of Ascorbic Acid and Carotenoid Metabolites Influenced by Root Restriction during Grape Berry Development and Ripening	J Agric Food Chem	Leng F	2017	10.1021/acs.jafc.6b05322
28197155	Dissecting the Biochemical and Transcriptomic Effects of a Locally Applied Heat Treatment on Developing Cabernet Sauvignon Grape Berries	Front Plant Sci	Lecourieux F	2017	10.3389/fpls.2017.00053
28197159	An RNA-Seq Analysis of Grape Plantlets Grown in vitro Reveals Different Responses to Blue, Green, Red LED Light, and White Fluorescent Light	Front Plant Sci	Li CX	2017	10.3389/fpls.2017.00078
28235889	The Accumulation of miRNAs Differentially Modulated by Drought Stress Is Affected by Grafting in Grapevine	Plant Physiol	Pagliarani C	2017	10.1104/pp.16.01119
28239986	Molecular analysis of the early interaction between the grapevine flower and Botrytis cinerea reveals that prompt activation of specific host pathways leads to fungus quiescence	Plant Cell Environ	Haile ZM	2017	10.1111/pce.12937
28329733	Comparison of transcriptional expression patterns of carotenoid metabolism in 'Cabernet Sauvignon' grapes from two regions with distinct climate	J Plant Physiol	Chen WK	2017	10.1016/j.jplph.2017.03.001
28370629	A group of grapevine MYBA transcription factors located in chromosome 14 control anthocyanin synthesis in vegetative organs with different specificities compared with the berry color locus	Plant J	Matus JT	2017	10.1111/tpj.13558
28469625	Light-induced Variation in Phenolic Compounds in Cabernet Sauvignon Grapes (Vitis vinifera L.) Involves Extensive Transcriptome Reprogramming of Biosynthetic Enzymes, Transcription Factors, and Phytohormonal Regulators	Front Plant Sci	Sun RZ	2017	10.3389/fpls.2017.00547
28496449	Differences in Flower Transcriptome between Grapevine Clones Are Related to Their Cluster Compactness, Fruitfulness, and Berry Size	Front Plant Sci	Grimplet J	2017	10.3389/fpls.2017.00632
28496453	Grapevine Grafting: Scion Transcript Profiling and Defense-Related Metabolites Induced by Rootstocks	Front Plant Sci	Chitarra W	2017	10.3389/fpls.2017.00654
28512461	Transcriptional Responses to Pre-flowering Leaf Defoliation in Grapevine Berry from Different Growing Sites, Years, and Genotypes	Front Plant Sci	Zenoni S	2017	10.3389/fpls.2017.00630
28550410	Different exogenous sugars affect the hormone signal pathway and sugar metabolism in "Red Globe" (Vitis vinifera L.) plantlets grown in vitro as shown by transcriptomic analysis	Planta	Mao J	2017	10.1007/s00425-017-2712-x
28558655	The common transcriptional subnetworks of the grape berry skin in the late stages of ripening	BMC Plant Biol	Ghan R	2017	10.1186/s12870-017-1043-1
28559906	Drawing Links from Transcriptome to Metabolites: The Evolution of Aroma in the Ripening Berry of Moscato Bianco (Vitis vinifera L.)	Front Plant Sci	Costantini L	2017	10.3389/fpls.2017.00780
28634482	Whole Plant Temperature Manipulation Affects Flavonoid Metabolism and the Transcriptome of Grapevine Berries	Front Plant Sci	Pastore C	2017	10.3389/fpls.2017.00929
28652263	Ripening Transcriptomic Program in Red and White Grapevine Varieties Correlates with Berry Skin Anthocyanin Accumulation	Plant Physiol	Massonnet M	2017	10.1104/pp.17.00311
28680438	Abscisic Acid Is a Major Regulator of Grape Berry Ripening Onset: New Insights into ABA Signaling Network	Front Plant Sci	Pilati S	2017	10.3389/fpls.2017.01093
28690624	Transcriptome-Wide Identification of Novel UV-B- and Light Modulated Flavonol Pathway Genes Controlled by VviMYBF1	Front Plant Sci	Czemmel S	2017	10.3389/fpls.2017.01084
28713572	A transcriptome analysis of two grapevine populations segregating for tendril phyllotaxy	Hortic Res	Arro J	2017	10.1038/hortres.2017.32
28740499	Multi-Omics and Integrated Network Analyses Reveal New Insights into the Systems Relationships between Metabolites, Structural Genes, and Transcriptional Regulators in Developing Grape Berries (Vitis vinifera L.) Exposed to Water Deficit	Front Plant Sci	Savoi S	2017	10.3389/fpls.2017.01124
28759647	Connectivity in gene coexpression networks negatively correlates with rates of molecular evolution in flowering plants	PLoS One	Masalia RR	2017	10.1371/journal.pone.0182289
28775728	The Transcriptional Responses and Metabolic Consequences of Acclimation to Elevated Light Exposure in Grapevine Berries	Front Plant Sci	du Plessis K	2017	10.3389/fpls.2017.01261
28801786	The grapevine VvCAX3 is a cation/H(+) exchanger involved in vacuolar Ca(2+) homeostasis	Planta	Martins V	2017	10.1007/s00425-017-2754-0
28813447	The use of high-throughput small RNA sequencing reveals differentially expressed microRNAs in response to aster yellows phytoplasma-infection in Vitis vinifera cv. 'Chardonnay'	PLoS One	Snyman MC	2017	10.1371/journal.pone.0182629
28841114	Alterations in Grapevine Leaf Metabolism Occur Prior to Esca Apoplexy Appearance	Mol Plant Microbe Interact	Magnin-Robert M	2017	10.1094/MPMI-02-17-0036-R
28843071	RNA-seq based transcriptomic analysis of CPPU treated grape berries and emission of volatile compounds	J Plant Physiol	Wang W	2017	10.1016/j.jplph.2017.08.004
28868058	Melatonin Enhances Phenolics Accumulation Partially via Ethylene Signaling and Resulted in High Antioxidant Capacity in Grape Berries	Front Plant Sci	Xu L	2017	10.3389/fpls.2017.01426
28898539	Plant Proteogenomics: Improvements to the Grapevine Genome Annotation	Proteomics	Chapman B	2017	10.1002/pmic.201700197
28922755	Root transcriptomic responses of grafted grapevines to heterogeneous nitrogen availability depend on rootstock genotype	J Exp Bot	Cochetel N	2017	10.1093/jxb/erx224
28922777	Nitrate supply to grapevine rootstocks - new genome-wide findings	J Exp Bot	Medici A	2017	10.1093/jxb/erx273
28931057	Challenges and advances for transcriptome assembly in non-model species	PLoS One	Ungaro A	2017	10.1371/journal.pone.0185020
28974771	Genome-wide identification and expression analyses of the homeobox transcription factor family during ovule development in seedless and seeded grapes	Sci Rep	Li Y	2017	10.1038/s41598-017-12988-y
29030640	Insights into grapevine defense response against drought as revealed by biochemical, physiological and RNA-Seq analysis	Sci Rep	Haider MS	2017	10.1038/s41598-017-13464-3
29038452	Involvement of Ubiquitin-Conjugating Enzyme (E2 Gene Family) in Ripening Process and Response to Cold and Heat Stress of Vitis vinifera	Sci Rep	Gao Y	2017	10.1038/s41598-017-13513-x
29104582	VvVHP1; 2 Is Transcriptionally Activated by VvMYBA1 and Promotes Anthocyanin Accumulation of Grape Berry Skins via Glucose Signal	Front Plant Sci	Sun T	2017	10.3389/fpls.2017.01811
29118776	Design of a Custom RT-qPCR Array for Assignment of Abiotic Stress Tolerance in Traditional Portuguese Grapevine Varieties	Front Plant Sci	Carvalho LC	2017	10.3389/fpls.2017.01835
29127881	Grapevine immune signaling network in response to drought stress as revealed by transcriptomic analysis	Plant Physiol Biochem	Haider MS	2017	10.1016/j.plaphy.2017.10.026
29176986	Dissecting the Variations of Ripening Progression and Flavonoid Metabolism in Grape Berries Grown under Double Cropping System	Front Plant Sci	Chen WK	2017	10.3389/fpls.2017.01912
29197332	RNA-seq-based genome annotation and identification of long-noncoding RNAs in the grapevine cultivar 'Riesling'	BMC Genomics	Harris ZN	2017	10.1186/s12864-017-4346-6
29229917	Whole-genome sequencing and SNV genotyping of 'Nebbiolo' (Vitis vinifera L.) clones	Sci Rep	Gambino G	2017	10.1038/s41598-017-17405-y
29240945	Transcript profiling indicates a widespread role for bacterial-type phosphoenolpyruvate carboxylase in malate-accumulating sink tissues	J Exp Bot	Ting MKY	2017	10.1093/jxb/erx399
29160564	Functional differences in transport properties of natural HKT1;1 variants influence shoot Na(+) exclusion in grapevine rootstocks	New Phytol	Henderson SW	2018	10.1111/nph.14888
29320527	Transcriptome analysis during ripening of table grape berry cv. Thompson Seedless	PLoS One	Balic I	2018	10.1371/journal.pone.0190087
29336037	Developmental control of hypoxia during bud burst in grapevine	Plant Cell Environ	Meitha K	2018	10.1111/pce.13141
29343235	Comparison of three assembly strategies for a heterozygous seedless grapevine genome assembly	BMC Genomics	Patel S	2018	10.1186/s12864-018-4434-2
29381239	Grapevine field experiments reveal the contribution of genotype, the influence of environment and the effect of their interaction (G×E) on the berry transcriptome	Plant J	Dal Santo S	2018	10.1111/tpj.13834
29453355	Co-expression network analysis and cis-regulatory element enrichment determine putative functions and regulatory mechanisms of grapevine ATL E3 ubiquitin ligases	Sci Rep	Wong DCJ	2018	10.1038/s41598-018-21377-y
29468460	Two dominant loci determine resistance to Phomopsis cane lesions in F(1) families of hybrid grapevines	Theor Appl Genet	Barba P	2018	10.1007/s00122-018-3070-1
29507734	Divergence in the transcriptional landscape between low temperature and freeze shock in cultivated grapevine (Vitis vinifera)	Hortic Res	Londo JP	2018	10.1038/s41438-018-0020-7
29518159	Correction: The Sulfated Laminarin Triggers a Stress Transcriptome before Priming the SA- and ROS-Dependent Defenses during Grapevine's Induced Resistance against Plasmopara viticola	PLoS One	Gauthier A	2018	10.1371/journal.pone.0194327
29520945	A Vitis vinifera basic helix-loop-helix transcription factor enhances plant cell size, vegetative biomass and reproductive yield	Plant Biotechnol J	Lim SD	2018	10.1111/pbi.12898
29529275	Combinatorial Regulation of Stilbene Synthase Genes by WRKY and MYB Transcription Factors in Grapevine (Vitis vinifera L.)	Plant Cell Physiol	Vannozzi A	2018	10.1093/pcp/pcy045
29566077	Physiological characterization of leaf and internode after bud break in Japanese indigenous Koshu grape by comparative RNA sequencing analysis	PLoS One	Enoki S	2018	10.1371/journal.pone.0194807
29576073	Unraveling the transcriptional complexity of compactness in sistan grape cluster	Plant Sci	Shiri Y	2018	10.1016/j.plantsci.2018.02.011
29626310	GA(3) application in grapes (Vitis vinifera L.) modulates different sets of genes at cluster emergence, full bloom, and berry stage as revealed by RNA sequence-based transcriptome analysis	Funct Integr Genomics	Upadhyay A	2018	10.1007/s10142-018-0605-0
29627732	Responses of grapevine rootstocks to drought through altered root system architecture and root transcriptomic regulations	Plant Physiol Biochem	Yıldırım K	2018	10.1016/j.plaphy.2018.03.034
29642857	Structure and transcriptional regulation of the major intrinsic protein gene family in grapevine	BMC Genomics	Wong DCJ	2018	10.1186/s12864-018-4638-5
29853599	The Major Origin of Seedless Grapes Is Associated with a Missense Mutation in the MADS-Box Gene VviAGL11	Plant Physiol	Royo C	2018	10.1104/pp.18.00259
29885601	Global transcriptome analysis of grapevine (Vitis vinifera L.) leaves under salt stress reveals differential response at early and late stages of stress in table grape cv. Thompson Seedless	Plant Physiol Biochem	Upadhyay A	2018	10.1016/j.plaphy.2018.05.032
29920074	Characterization of Gene Expression Profile, Phenolic Composition, and Antioxidant Capacity in Red-Fleshed Grape Berries and Their Wines	J Agric Food Chem	Yue Q	2018	10.1021/acs.jafc.8b01323
30068289	Genome-wide identification and characterization of the 14-3-3 family in Vitis vinifera L. during berry development and cold- and heat-stress response	BMC Genomics	Cheng C	2018	10.1186/s12864-018-4955-8
30073563	Transcriptome profiling and identification of functional genes involved in H(2)S response in grapevine tissue cultured plantlets	Genes Genomics	Ma Q	2018	10.1007/s13258-018-0723-z
30082597	Transcriptomic Analyses of Root Restriction Effects on Phytohormone Content and Signal Transduction during Grape Berry Development and Ripening	Int J Mol Sci	Leng F	2018	10.3390/ijms19082300
30110413	Analysis of the regulation networks in grapevine reveals response to waterlogging stress and candidate gene-marker selection for damage severity	R Soc Open Sci	Zhu X	2018	10.1098/rsos.172253
30131589	Unique resistance traits against downy mildew from the center of origin of grapevine (Vitis vinifera)	Sci Rep	Toffolatti SL	2018	10.1038/s41598-018-30413-w
30181889	VlbZIP30 of grapevine functions in dehydration tolerance via the abscisic acid core signaling pathway	Hortic Res	Tu M	2018	10.1038/s41438-018-0054-x
30224433	Timing and Order of the Molecular Events Marking the Onset of Berry Ripening in Grapevine	Plant Physiol	Fasoli M	2018	10.1104/pp.18.00559
30298082	Discovering Causal Relationships in Grapevine Expression Data to Expand Gene Networks. A Case Study: Four Networks Related to Climate Change	Front Plant Sci	Malacarne G	2018	10.3389/fpls.2018.01385
30348329	Ethylene receptors and related proteins in climacteric and non-climacteric fruits	Plant Sci	Chen Y	2018	10.1016/j.plantsci.2018.07.012
30545146	Transcriptome Sequence Analysis Elaborates a Complex Defensive Mechanism of Grapevine (Vitis vinifera L.) in Response to Salt Stress	Int J Mol Sci	Guan L	2018	10.3390/ijms19124019
34641639	Optimal data partitioning, multispecies coalescent and Bayesian concordance analyses resolve early divergences of the grape family (Vitaceae)	Cladistics	Lu L	2018	10.1111/cla.12191
30046943	Transcriptome analysis of grapevine under salinity and identification of key genes responsible for salt tolerance	Funct Integr Genomics	Das P	2019	10.1007/s10142-018-0628-6
30099484	Interpretation of differential gene expression results of RNA-seq data: review and integration	Brief Bioinform	McDermaid A	2019	10.1093/bib/bby067
30257181	Transcriptome profiling and identification of the functional genes involved in berry development and ripening in Vitis vinifera	Gene	Ma Q	2019	10.1016/j.gene.2018.09.033
30473420	Active rearrangements in the cell wall follow polymer concentration during postharvest withering in the berry skin of Vitis vinifera cv. Corvina	Plant Physiol Biochem	Fasoli M	2019	10.1016/j.plaphy.2018.11.020
30610743	Global transcriptome analysis and differentially expressed genes in grapevine after application of the yeast-derived defense inducer cerevisane	Pest Manag Sci	De Miccolis Angelini RM	2019	10.1002/ps.5317
30629640	Comparison of transcriptional expression patterns of phenols and carotenoids in 'Kyoho' grapes under a two-crop-a-year cultivation system	PLoS One	Cheng G	2019	10.1371/journal.pone.0210322
30642874	Iso-Seq Allows Genome-Independent Transcriptome Profiling of Grape Berry Development	G3 (Bethesda)	Minio A	2019	10.1534/g3.118.201008
30647106	The Role of UV-B light on Small RNA Activity During Grapevine Berry Development	G3 (Bethesda)	Sunitha S	2019	10.1534/g3.118.200805
30666262	Phenotypic, Hormonal, and Genomic Variation Among Vitis vinifera Clones With Different Cluster Compactness and Reproductive Performance	Front Plant Sci	Grimplet J	2019	10.3389/fpls.2018.01917
30696402	Elevated CO(2) concentration promotes photosynthesis of grape (Vitis vinifera L. cv. 'Pinot noir') plantlet in vitro by regulating RbcS and Rca revealed by proteomic and transcriptomic profiles	BMC Plant Biol	Zhao X	2019	10.1186/s12870-019-1644-y
30760212	Transcriptomic response is more sensitive to water deficit in shoots than roots of Vitis riparia (Michx.)	BMC Plant Biol	Khadka VS	2019	10.1186/s12870-019-1664-7
30777012	RNA-Seq reveals new DELLA targets and regulation in transgenic GA-insensitive grapevines	BMC Plant Biol	Arro J	2019	10.1186/s12870-019-1675-4
30809001	Transcriptomic and genomic structural variation analyses on grape cultivars reveal new insights into the genotype-dependent responses to water stress	Sci Rep	Catacchio CR	2019	10.1038/s41598-019-39010-x
30814549	Metabolomic and transcriptomic changes underlying cold and anaerobic stresses after storage of table grapes	Sci Rep	Maoz I	2019	10.1038/s41598-019-39253-8
30837504	Long Non-coding RNAs Coordinate Developmental Transitions and Other Key Biological Processes in Grapevine	Sci Rep	Bhatia G	2019	10.1038/s41598-019-38989-7
30841651	On a Cold Night: Transcriptomics of Grapevine Flower Unveils Signal Transduction and Impacted Metabolism	Int J Mol Sci	Sawicki M	2019	10.3390/ijms20051130
30842905	Synthesis of light-inducible and light-independent anthocyanins regulated by specific genes in grape 'Marselan' (V. vinifera L.)	PeerJ	Ma ZH	2019	10.7717/peerj.6521
30851291	High-throughput small RNA sequencing for evaluation of grapevine sanitation efficacy	J Virol Methods	Eichmeier A	2019	10.1016/j.jviromet.2019.03.003
30923135	Diploid Genome Assembly of the Wine Grape Carménère	G3 (Bethesda)	Minio A	2019	10.1534/g3.119.400030
30925768	VvSWEET10 Mediates Sugar Accumulation in Grapes	Genes	Zhang Z	2019	10.3390/genes10040255
30926851	Transcriptional response of grapevine to infection with the fungal pathogen Lasiodiplodia theobromae	Sci Rep	Zhang W	2019	10.1038/s41598-019-41796-9
30941542	Transcriptomics of the grape berry shrivel ripening disorder	Plant Mol Biol	Savoi S	2019	10.1007/s11103-019-00859-1
30962290	Characterization and Cloning of Grape Circular RNAs Identified the Cold Resistance-Related Vv-circATS1	Plant Physiol	Gao Z	2019	10.1104/pp.18.01331
30972087	Flooding Responses on Grapevine: A Physiological, Transcriptional, and Metabolic Perspective	Front Plant Sci	Ruperti B	2019	10.3389/fpls.2019.00339
30991946	The different tolerance to magnesium deficiency of two grapevine rootstocks relies on the ability to cope with oxidative stress	BMC Plant Biol	Livigni S	2019	10.1186/s12870-019-1726-x
31011887	Overexpression of VaWRKY12, a transcription factor from Vitis amurensis with increased nuclear localization under low temperature, enhances cold tolerance of plants	Plant Mol Biol	Zhang L	2019	10.1007/s11103-019-00846-6
31034726	Genetic, epigenetic and genomic effects on variation of gene expression among grape varieties	Plant J	Magris G	2019	10.1111/tpj.14370
31057347	Identification of the defense-related gene VdWRKY53 from the wild grapevine Vitis davidii using RNA sequencing and ectopic expression analysis in Arabidopsis	Hereditas	Zhang Y	2019	10.1186/s41065-019-0089-5
31057569	Facing Climate Change: Biotechnology of Iconic Mediterranean Woody Crops	Front Plant Sci	De Ollas C	2019	10.3389/fpls.2019.00427
31077147	Identification of key genes and its chromosome regions linked to drought responses in leaves across different crops through meta-analysis of RNA-Seq data	BMC Plant Biol	Benny J	2019	10.1186/s12870-019-1794-y
31115695	Transcriptomic analysis of Chinese wild Vitis pseudoreticulata in response to Plasmopara viticola	Protoplasma	Liu R	2019	10.1007/s00709-019-01387-x
31125454	The MYB5-driven MBW complex recruits a WRKY factor to enhance the expression of targets involved in vacuolar hyper-acidification and trafficking in grapevine	Plant J	Amato A	2019	10.1111/tpj.14419
31151316	DRL1, Encoding A NAC Transcription Factor, Is Involved in Leaf Senescence in Grapevine	Int J Mol Sci	Zhu Z	2019	10.3390/ijms20112678
31174754	Alcohol acyltransferase gene and ester precursors differentiate composition of volatile esters in three interspecific hybrids of Vitis labrusca × V. Vinifera during berry development period	Food Chem	Qian X	2019	10.1016/j.foodchem.2019.05.104
31197176	Transcriptome profiles of three Muscat table grape cultivars to dissect the mechanism of terpene biosynthesis	Sci Data	Sun L	2019	10.1038/s41597-019-0101-y
31236870	Integrated metatranscriptome and transcriptome reveals the microbial community composition and physiological function of xylem sap on grapevine during bleeding period	Genes Genomics	Zheng T	2019	10.1007/s13258-019-00841-7
31242866	Grapevine comparative early transcriptomic profiling suggests that Flavescence dorée phytoplasma represses plant responses induced by vector feeding in susceptible varieties	BMC Genomics	Bertazzon N	2019	10.1186/s12864-019-5908-6
31261768	Genome-Wide Identification and Expression Profiling of the Polygalacturonase (PG) and Pectin Methylesterase (PME) Genes in Grapevine (Vitis vinifera L.)	Int J Mol Sci	Khan N	2019	10.3390/ijms20133180
31284601	Transcriptional Analysis of the Early Ripening of 'Kyoho' Grape in Response to the Treatment of Riboflavin	Genes	Wang ZG	2019	10.3390/genes10070514
31304217	Plant and fungus transcriptomic data from grapevine berries undergoing artificially-induced noble rot caused by Botrytis cinerea	Data Brief	Lovato A	2019	10.1016/j.dib.2019.104150
31309591	VpSTS29/STS2 enhances fungal tolerance in grapevine through a positive feedback loop	Plant Cell Environ	Xu W	2019	10.1111/pce.13600
31323865	Comparative Transcriptomic and Proteomic Analysis to Deeply Investigate the Role of Hydrogen Cyanamide in Grape Bud Dormancy	Int J Mol Sci	Khalil-Ur-Rehman M	2019	10.3390/ijms20143528
31387524	Rpv3-1 mediated resistance to grapevine downy mildew is associated with specific host transcriptional responses and the accumulation of stilbenes	BMC Plant Biol	Eisenmann B	2019	10.1186/s12870-019-1935-3
31481025	Transcriptomic and phosphoproteomic profiling and metabolite analyses reveal the mechanism of NaHCO(3)-induced organic acid secretion in grapevine roots	BMC Plant Biol	Xiang G	2019	10.1186/s12870-019-1990-9
31481199	Tempo of gene regulation in wild and cultivated Vitis species shows coordination between cold deacclimation and budbreak	Plant Sci	Kovaleski AP	2019	10.1016/j.plantsci.2019.110178
31510937	Understanding the molecular mechanisms underlying graft success in grapevine	BMC Plant Biol	Assunção M	2019	10.1186/s12870-019-1967-8
31550160	Coordinated Regulation of Grape Berry Flesh Color by Transcriptional Activators and Repressors	J Agric Food Chem	Xie S	2019	10.1021/acs.jafc.9b05234
31560730	Oregano essential oil vapour prevents Plasmopara viticola infection in grapevine (Vitis Vinifera) and primes plant immunity mechanisms	PLoS One	Rienth M	2019	10.1371/journal.pone.0222854
31615398	Selection of candidate genes controlling veraison time in grapevine through integration of meta-QTL and transcriptomic data	BMC Genomics	Delfino P	2019	10.1186/s12864-019-6124-0
31623556	Genome-wide identification of small heat-shock protein (HSP20) gene family in grape and expression profile during berry development	BMC Plant Biol	Ji XR	2019	10.1186/s12870-019-2031-4
31664916	Genome-wide identification and transcript analysis of TCP transcription factors in grapevine	BMC Genomics	Leng X	2019	10.1186/s12864-019-6159-2
31703618	Transcriptome profiling of 'Kyoho' grape at different stages of berry development following 5-azaC treatment	BMC Genomics	Guo DL	2019	10.1186/s12864-019-6204-1
31729958	Candidate genes for grape white rot resistance based on SMRT and Illumina sequencing	BMC Plant Biol	Su K	2019	10.1186/s12870-019-2119-x
31760391	Characterization of VvSPL18 and Its Expression in Response to Exogenous Hormones during Grape Berry Development and Ripening	Cytogenet Genome Res	Xie Z	2019	10.1159/000503912
31775649	The grapevine homeobox gene VvHB58 influences seed and fruit development through multiple hormonal signaling pathways	BMC Plant Biol	Li Y	2019	10.1186/s12870-019-2144-9
31815637	Genetic analysis of a white-to-red berry skin color reversion and its transcriptomic and metabolic consequences in grapevine (Vitis vinifera cv. 'Moscatel Galego')	BMC Genomics	Ferreira V	2019	10.1186/s12864-019-6237-5
31816814	Dual RNA Sequencing of Vitis vinifera during Lasiodiplodia theobromae Infection Unveils Host-Pathogen Interactions	Int J Mol Sci	Gonçalves MFM	2019	10.3390/ijms20236083
31823009	Inferring RPW8-NLRs's evolution patterns in seed plants: case study in Vitis vinifera	Planta	Andolfo G	2019	10.1007/s00425-019-03324-x
31867031	Distinct Metabolic Signals Underlie Clone by Environment Interplay in "Nebbiolo" Grapes Over Ripening	Front Plant Sci	Pagliarani C	2019	10.3389/fpls.2019.01575
31878879	Comparative physiological, metabolomic, and transcriptomic analyses reveal developmental stage-dependent effects of cluster bagging on phenolic metabolism in Cabernet Sauvignon grape berries	BMC Plant Biol	Sun RZ	2019	10.1186/s12870-019-2186-z
31888462	Hydrogen cyanamide induces grape bud endodormancy release through carbohydrate metabolism and plant hormone signaling	BMC Genomics	Liang D	2019	10.1186/s12864-019-6368-8
31136791	Gibberellin causes wide transcriptional modifications in the early stage of grape cluster development	Genomics	Shiri Y	2020	10.1016/j.ygeno.2019.05.022
31574168	Genome-wide analysis of coding and non-coding RNA reveals a conserved miR164-NAC regulatory pathway for fruit ripening	New Phytol	Wang WQ	2020	10.1111/nph.16233
31745671	Dynamic response of RNA editing to temperature in grape by RNA deep sequencing	Funct Integr Genomics	Zhang A	2020	10.1007/s10142-019-00727-7
31838251	Transcriptome analysis reveal the putative genes involved in light-induced anthocyanin accumulation in grape 'Red Globe' (V. vinifera L.)	Gene	Sun L	2020	10.1016/j.gene.2019.144284
31961688	Effect of the Methylation Level on the Grape Fruit Development Process	J Agric Food Chem	Jia H	2020	10.1021/acs.jafc.9b07740
31967299	Transcriptomic Analysis of the Grapevine LEA Gene Family in Response to Osmotic and Cold Stress Reveals a Key Role for VamDHN3	Plant Cell Physiol	Xu M	2020	10.1093/pcp/pcaa004
31978717	Transcriptomics integrated with metabolomics reveals the effect of regulated deficit irrigation on anthocyanin biosynthesis in Cabernet Sauvignon grape berries	Food Chem	Yang B	2020	10.1016/j.foodchem.2020.126170
31985780	Drought stress modulates cuticular wax composition of the grape berry	J Exp Bot	Dimopoulos N	2020	10.1093/jxb/eraa046
31992236	A sense of place: transcriptomics identifies environmental signatures in Cabernet Sauvignon berry skins in the late stages of ripening	BMC Plant Biol	Cramer GR	2020	10.1186/s12870-020-2251-7
31996141	Dissecting the control of shoot development in grapevine: genetics and genomics identify potential regulators	BMC Plant Biol	Guillaumie S	2020	10.1186/s12870-020-2258-0
32019503	Drought tolerance of the grapevine, Vitis champinii cv. Ramsey, is associated with higher photosynthesis and greater transcriptomic responsiveness of abscisic acid biosynthesis and signaling	BMC Plant Biol	Cochetel N	2020	10.1186/s12870-019-2012-7
32019505	Modulation of volatile compound metabolome and transcriptome in grape berries exposed to sunlight under dry-hot climate	BMC Plant Biol	He L	2020	10.1186/s12870-020-2268-y
32041534	Transcriptomic study of pedicels from GA(3)-treated table grape genotypes with different susceptibility to berry drop reveals responses elicited in cell wall yield, primary growth and phenylpropanoids synthesis	BMC Plant Biol	Meneses M	2020	10.1186/s12870-020-2260-6
32043226	Auxin treatment of grapevine (Vitis vinifera L.) berries delays ripening onset by inhibiting cell expansion	Plant Mol Biol	Dal Santo S	2020	10.1007/s11103-020-00977-1
32054455	Genome-wide identification and analysis of B-BOX gene family in grapevine reveal its potential functions in berry development	BMC Plant Biol	Wei H	2020	10.1186/s12870-020-2239-3
32072393	Phytohormone profiles are strongly altered during induction and symptom development of the physiological ripening disorder berry shrivel in grapevine	Plant Mol Biol	Griesser M	2020	10.1007/s11103-020-00980-6
32082332	Dual Transcriptome and Metabolic Analysis of Vitis vinifera cv. Pinot Noir Berry and Botrytis cinerea During Quiescence and Egressed Infection	Front Plant Sci	Haile ZM	2020	10.3389/fpls.2019.01704
32107612	The transcription factor VaNAC17 from grapevine (Vitis amurensis) enhances drought tolerance by modulating jasmonic acid biosynthesis in transgenic Arabidopsis	Plant Cell Rep	Su L	2020	10.1007/s00299-020-02519-x
32121150	Novel Aspects on The Interaction Between Grapevine and Plasmopara viticola: Dual-RNA-Seq Analysis Highlights Gene Expression Dynamics in The Pathogen and The Plant During The Battle For Infection	Genes	Toffolatti SL	2020	10.3390/genes11030261
32133027	The Cytochrome P450 Monooxygenase Inventory of Grapevine (Vitis vinifera L.): Genome-Wide Identification, Evolutionary Characterization and Expression Analysis	Front Genet	Jiu S	2020	10.3389/fgene.2020.00044
32188014	Grape-RNA: A Database for the Collection, Evaluation, Treatment, and Data Sharing of Grape RNA-Seq Datasets	Genes	Wang Y	2020	10.3390/genes11030315
32266646	Network aggregation improves gene function prediction of grapevine gene co-expression networks	Plant Mol Biol	Wong DCJ	2020	10.1007/s11103-020-01001-2
32274647	Transcriptome analysis of metabolisms related to fruit cracking during ripening of a cracking-susceptible grape berry cv. Xiangfei (Vitis vinifera L.)	Genes Genomics	Zhu M	2020	10.1007/s13258-020-00930-y
32306142	Evaluating the influence of temperature on proanthocyanidin biosynthesis in developing grape berries (Vitis vinifera L.)	Mol Biol Rep	Poudel PR	2020	10.1007/s11033-020-05440-4
32338508	Transcriptome and Metabolite Conjoint Analysis Reveals that Exogenous Methyl Jasmonate Regulates Monoterpene Synthesis in Grape Berry Skin	J Agric Food Chem	Li W	2020	10.1021/acs.jafc.0c00476
32365571	Lignin and Quercetin Synthesis Underlies Berry Russeting in 'Sunshine Muscat' Grape	Biomolecules	Huang Y	2020	10.3390/biom10050690
32423087	Variation of Growth-to-Ripening Time Interval Induced by Abscisic Acid and Synthetic Auxin Affecting Transcriptome and Flavor Compounds in Cabernet Sauvignon Grape Berry	Plants	He L	2020	10.3390/plants9050630
32429227	Small RNA Sequencing Analysis of miRNA Expression Reveals Novel Insihts into Root Formation under Root Restriction Cultivation in Grapevine (Vitis vinifera L.)	Int J Mol Sci	Li H	2020	10.3390/ijms21103513
32444786	Comparison of two different host plant genera responding to grapevine leafroll-associated virus 3 infection	Sci Rep	Prator CA	2020	10.1038/s41598-020-64972-8
32448301	Melatonin may increase disease resistance and flavonoid biosynthesis through effects on DNA methylation and gene expression in grape berries	BMC Plant Biol	Gao S	2020	10.1186/s12870-020-02445-w
32457776	R2R3-MYB Transcription Factors Regulate Anthocyanin Biosynthesis in Grapevine Vegetative Tissues	Front Plant Sci	Xie S	2020	10.3389/fpls.2020.00527
32528037	Transcriptome analyses suggest that changes in fungal endophyte lifestyle could be involved in grapevine bud necrosis	Sci Rep	Ribeiro THC	2020	10.1038/s41598-020-66500-0
32528704	Draft genome of the Native American cold hardy grapevine Vitis riparia Michx. 'Manitoba 37'	Hortic Res	Patel S	2020	10.1038/s41438-020-0316-2
32605636	New quantitative trait locus (QTLs) and candidate genes associated with the grape berry color trait identified based on a high-density genetic map	BMC Plant Biol	Sun L	2020	10.1186/s12870-020-02517-x
32622788	Based on RNA-Seq analysis identification and expression analysis of Trans-scripusinA synthesize-related genes of UV-treatment in postharvest grape fruit	Arch Biochem Biophys	Kong Q	2020	10.1016/j.abb.2020.108471
32641089	Transcriptomic and biochemical investigations support the role of rootstock-scion interaction in grapevine berry quality	BMC Genomics	Zombardo A	2020	10.1186/s12864-020-06795-5
32646368	VviERF6Ls: an expanded clade in Vitis responds transcriptionally to abiotic and biotic stresses and berry development	BMC Genomics	Toups HS	2020	10.1186/s12864-020-06811-8
32699241	Two-omics data revealed commonalities and differences between Rpv12- and Rpv3-mediated resistance in grapevine	Sci Rep	Chitarrini G	2020	10.1038/s41598-020-69051-6
32737411	Single berry reconstitution prior to RNA-sequencing reveals novel insights into transcriptomic remodeling by leafroll virus infections in grapevines	Sci Rep	Ghaffari S	2020	10.1038/s41598-020-69779-1
32746778	Identification of SNPs and InDels associated with berry size in table grapes integrating genetic and transcriptomic approaches	BMC Plant Biol	Muñoz-Espinoza C	2020	10.1186/s12870-020-02564-4
32746781	Scion genotypes exert long distance control over rootstock transcriptome responses to low phosphate in grafted grapevine	BMC Plant Biol	Gautier AT	2020	10.1186/s12870-020-02578-y
32761091	The VvSUPERMAN-like Gene Is Differentially Expressed between Bicarpellate and Tricarpellate Florets of Vitis vinifera L. Cv. 'Xiangfei' and Its Heterologous Expression Reduces Carpel Number in Tomato	Plant Cell Physiol	Liang J	2020	10.1093/pcp/pcaa103
32804968	Transcriptome analysis of table grapes (Vitis vinifera L.) identified a gene network module associated with berry firmness	PLoS One	Ma L	2020	10.1371/journal.pone.0237526
32806110	Transcriptomic Analysis of Root Restriction Effects on Phenolic Metabolites during Grape Berry Development and Ripening	J Agric Food Chem	Leng F	2020	10.1021/acs.jafc.0c02488
32821409	Molecular memory of Flavescence dorée phytoplasma in recovering grapevines	Hortic Res	Pagliarani C	2020	10.1038/s41438-020-00348-3
32825043	Gaining Insight into Exclusive and Common Transcriptomic Features Linked to Drought and Salinity Responses across Fruit Tree Crops	Plants	Benny J	2020	10.3390/plants9091059
32842492	Long-Term Impact of Chemical and Alternative Fungicides Applied to Grapevine cv Nebbiolo on Berry Transcriptome	Int J Mol Sci	Balestrini R	2020	10.3390/ijms21176067
32842963	Comparative transcriptome analysis provides insight into regulation pathways and temporal and spatial expression characteristics of grapevine (Vitis vinifera) dormant buds in different nodes	BMC Plant Biol	Shangguan L	2020	10.1186/s12870-020-02583-1
32922813	Rapid dehydration of grape berries dampens the post-ripening transcriptomic program and the metabolite profile evolution	Hortic Res	Zenoni S	2020	10.1038/s41438-020-00362-5
32942781	The Molecular Priming of Defense Responses is Differently Regulated in Grapevine Genotypes Following Elicitor Application against Powdery Mildew	Int J Mol Sci	Pagliarani C	2020	10.3390/ijms21186776
32961710	The Biocontrol Root-Oomycete, Pythium Oligandrum, Triggers Grapevine Resistance and Shifts in the Transcriptome of the Trunk Pathogenic Fungus, Phaeomoniella Chlamydospora	Int J Mol Sci	Yacoub A	2020	10.3390/ijms21186876
32973337	Integrating metabolomics and targeted gene expression to uncover potential biomarkers of fungal/oomycetes-associated disease susceptibility in grapevine	Sci Rep	Maia M	2020	10.1038/s41598-020-72781-2
33007888	The Effect of Light Intensity on the Expression of Leucoanthocyanidin Reductase in Grapevine Calluses and Analysis of Its Promoter Activity	Genes	Cheng J	2020	10.3390/genes11101156
33090714	Comparative phenotypic and transcriptomic analysis of Victoria and flame seedless grape cultivars during berry ripening	FEBS Open Bio	Zhong H	2020	10.1002/2211-5463.12996
33176674	Transcriptome analysis reveals mechanism of early ripening in Kyoho grape with hydrogen peroxide treatment	BMC Genomics	Guo DL	2020	10.1186/s12864-020-07180-y
33198137	RNA-Seq Time Series of Vitis vinifera Bud Development Reveals Correlation of Expression Patterns with the Local Temperature Profile	Plants	Pucker B	2020	10.3390/plants9111548
33251473	Drought activates MYB41 orthologs and induces suberization of grapevine fine roots	Plant Direct	Zhang L	2020	10.1002/pld3.278
33276735	Demethylation alters transcriptome profiling of buds and leaves in 'Kyoho' grape	BMC Plant Biol	Jia H	2020	10.1186/s12870-020-02754-0
33059024	ABA signaling pathway genes and function during abiotic stress and berry ripening in Vitis vinifera	Gene	Zhang R	2021	10.1016/j.gene.2020.145226
33300184	The genome of Shanputao (Vitis amurensis) provides a new insight into cold tolerance of grapevine	Plant J	Wang Y	2021	10.1111/tpj.15127
33403440	Comparative transcriptomic analysis between 'Summer Black' and its bud sport 'Nantaihutezao' during developmental stages	Planta	Leng F	2021	10.1007/s00425-020-03543-7
33477914	The Grapevine E3 Ubiquitin Ligase VriATL156 Confers Resistance against the Downy Mildew Pathogen Plasmopara viticola	Int J Mol Sci	Vandelle E	2021	10.3390/ijms22020940
33481572	Transcriptomics Integrated with Free and Bound Terpenoid Aroma Profiling during "Shine Muscat" (Vitis labrusca × V. vinifera) Grape Berry Development Reveals Coordinate Regulation of MEP Pathway and Terpene Synthase Gene Expression	J Agric Food Chem	Wang W	2021	10.1021/acs.jafc.0c06591
33513975	Transcriptome Analysis and Cell Morphology of Vitis rupestris Cells to Botryosphaeria Dieback Pathogen Diplodia seriata	Genes	Zhao L	2021	10.3390/genes12020179
33523295	Transcriptomic analysis of grapevine Dof transcription factor gene family in response to cold stress and functional analyses of the VaDof17d gene	Planta	Wang Z	2021	10.1007/s00425-021-03574-8
33538951	Comparative transcriptome analyses between cultivated and wild grapes reveal conservation of expressed genes but extensive rewiring of co-expression networks	Plant Mol Biol	Fajardo TVM	2021	10.1007/s11103-021-01122-2
33567124	VviNAC33 promotes organ de-greening and represses vegetative growth during the vegetative-to-mature phase transition in grapevine	New Phytol	D'Incà E	2021	10.1111/nph.17263
33572361	Ethephon Activates the Transcription of Senescence-Associated Genes and Nitrogen Mobilization in Grapevine Leaves (Vitis vinifera cv. Riesling)	Plants	Hendgen M	2021	10.3390/plants10020333
33572582	Combined Metabolite and Transcriptome Profiling Reveals the Norisoprenoid Responses in Grape Berries to Abscisic Acid and Synthetic Auxin	Int J Mol Sci	He L	2021	10.3390/ijms22031420
33642583	Melatonin alters the secondary metabolite profile of grape berry skin by promoting VvMYB14-mediated ethylene biosynthesis	Hortic Res	Ma W	2021	10.1038/s41438-021-00478-2
33642590	Cytokinin but not gibberellin application had major impact on the phenylpropanoid pathway in grape	Hortic Res	Tyagi K	2021	10.1038/s41438-021-00488-0
33711928	Somatic variants for seed and fruit set in grapevine	BMC Plant Biol	Costantini L	2021	10.1186/s12870-021-02865-2
33752238	GRAS-domain transcription factor PAT1 regulates jasmonic acid biosynthesis in grape cold stress response	Plant Physiol	Wang Z	2021	10.1093/plphys/kiab142
33771117	Genome-wide identification of BAM genes in grapevine (Vitis vinifera L.) and ectopic expression of VvBAM1 modulating soluble sugar levels to improve low-temperature tolerance in tomato	BMC Plant Biol	Liang G	2021	10.1186/s12870-021-02916-8
33787258	Transcriptomic and Metabolic Analyses Provide New Insights into the Effects of Exogenous Sucrose on Monoterpene Synthesis in "Muscat Hamburg" Grapes	J Agric Food Chem	Yue X	2021	10.1021/acs.jafc.1c00420
33802641	Secondary Metabolism and Defense Responses Are Differently Regulated in Two Grapevine Cultivars during Ripening	Int J Mol Sci	Gambino G	2021	10.3390/ijms22063045
33805429	Differential Response of Grapevine to Infection with 'Candidatus Phytoplasma solani' in Early and Late Growing Season through Complex Regulation of mRNA and Small RNA Transcriptomes	Int J Mol Sci	Dermastia M	2021	10.3390/ijms22073531
33807052	Postharvest Dehydration Temperature Modulates the Transcriptomic Programme and Flavonoid Profile of Grape Berries	Foods	Chen K	2021	10.3390/foods10030687
33809507	Transcriptomic and Metabolomic Basis of Short- and Long-Term Post-Harvest UV-C Application in Regulating Grape Berry Quality Development	Foods	Zhang K	2021	10.3390/foods10030625
33854120	The application of ozonated water rearranges the Vitis vinifera L. leaf and berry transcriptomes eliciting defence and antioxidant responses	Sci Rep	Campayo A	2021	10.1038/s41598-021-87542-y
33870727	Grape Transcriptome Response to Powdery Mildew Infection: Comparative Transcriptome Profiling of Chinese Wild Grapes Provides Insights Into Powdery Mildew Resistance	Phytopathology	Jiao C	2021	10.1094/PHYTO-01-21-0006-R
33931625	Comparative transcriptomic analysis highlights contrasting levels of resistance of Vitis vinifera and Vitis amurensis to Botrytis cinerea	Hortic Res	Wan R	2021	10.1038/s41438-021-00537-8
33964687	Multi-omics analyses on the response mechanisms of 'Shine Muscat' grapevine to low degree of excess copper stress (Low-ECS)	Environ Pollut	Chen M	2021	10.1016/j.envpol.2021.117278
33967321	Transcriptional and metabolite analysis reveal a shift in fruit quality in response to calcium chloride treatment on "Kyoho" grapevine	J Food Sci Technol	Fu W	2021	10.1007/s13197-020-04735-5
34059643	Tissue and regional expression patterns of dicistronic tRNA-mRNA transcripts in grapevine (Vitis vinifera) and their evolutionary co-appearance with vasculature in land plants	Hortic Res	Fabres PJ	2021	10.1038/s41438-021-00572-5
34068090	Towards Biological Control of Aspergillus carbonarius and Botrytis cinerea in Grapevine Berries and Transcriptomic Changes of Genes Encoding Pathogenesis-Related (PR) Proteins	Plants	Gkizi D	2021	10.3390/plants10050970
34075700	Rootstock influences the effect of grapevine leafroll-associated viruses on berry development and metabolism via abscisic acid signalling	Mol Plant Pathol	Vondras AM	2021	10.1111/mpp.13077
34103007	Investigation of long non-coding RNAs as regulatory players of grapevine response to powdery and downy mildew infection	BMC Plant Biol	Bhatia G	2021	10.1186/s12870-021-03059-6
34106234	Transcriptional, hormonal, and metabolic changes in susceptible grape berries under powdery mildew infection	J Exp Bot	Pimentel D	2021	10.1093/jxb/erab258
34120043	Metabolomic profile combined with transcriptomic analysis reveals the value of UV-C in improving the utilization of waste grape berries	Food Chem	Zhang K	2021	10.1016/j.foodchem.2021.130288
34127649	The role of auxin during early berry development in grapevine as revealed by transcript profiling from pollination to fruit set	Hortic Res	Godoy F	2021	10.1038/s41438-021-00568-1
34193844	Transcriptional profiling reveals multiple defense responses in downy mildew-resistant transgenic grapevine expressing a TIR-NBS-LRR gene located at the MrRUN1/MrRPV1 locus	Hortic Res	Qu J	2021	10.1038/s41438-021-00597-w
34220913	Transcriptomic and Weighted Gene Co-expression Correlation Network Analysis Reveal Resveratrol Biosynthesis Mechanisms Caused by Bud Sport in Grape Berry	Front Plant Sci	Leng F	2021	10.3389/fpls.2021.690095
34233614	Transcriptomic analysis of temporal shifts in berry development between two grapevine cultivars of the Pinot family reveals potential genes controlling ripening time	BMC Plant Biol	Theine J	2021	10.1186/s12870-021-03110-6
34236173	A Synchronized Increase of Stilbenes and Flavonoids in Metabolically Engineered Vitis vinifera cv. Gamay Red Cell Culture	J Agric Food Chem	Wang R	2021	10.1021/acs.jafc.1c02119
34279666	Characterization of Chromatin Accessibility and Gene Expression upon Cold Stress Reveals that the RAV1 Transcription Factor Functions in Cold Response in Vitis Amurensis	Plant Cell Physiol	Ren C	2021	10.1093/pcp/pcab115
34366587	Identification of GH17 gene family in Vitis vinifera and expression analysis of GH17 under various adversities	Physiol Mol Biol Plants	Pervaiz T	2021	10.1007/s12298-021-01014-1
34394155	Melatonin Relieves Ozone Stress in Grape Leaves by Inhibiting Ethylene Biosynthesis	Front Plant Sci	Liu C	2021	10.3389/fpls.2021.702874
34411779	Physiological and transcriptomic analysis of Cabernet Sauvginon (Vitis vinifera L.) reveals the alleviating effect of exogenous strigolactones on the response of grapevine to drought stress	Plant Physiol Biochem	Wang WN	2021	10.1016/j.plaphy.2021.08.010
34465729	The grapevine (Vitis vinifera L.) floral transcriptome in Pinot noir variety: identification of tissue-related gene networks and whorl-specific markers in pre- and post-anthesis phases	Hortic Res	Vannozzi A	2021	10.1038/s41438-021-00635-7
34465746	Transcripts switched off at the stop of phloem unloading highlight the energy efficiency of sugar import in the ripening V. vinifera fruit	Hortic Res	Savoi S	2021	10.1038/s41438-021-00628-6
34482904	Molecular reprogramming in grapevine woody tissues at bud burst	Plant Sci	Noronha H	2021	10.1016/j.plantsci.2021.110984
34512700	Arbuscular Mycorrhizal Symbiosis Triggers Major Changes in Primary Metabolism Together With Modification of Defense Responses and Signaling in Both Roots and Leaves of Vitis vinifera	Front Plant Sci	Goddard ML	2021	10.3389/fpls.2021.721614
34512709	Exogenous Calcium Delays Grape Berry Maturation in the White cv. Loureiro While Increasing Fruit Firmness and Flavonol Content	Front Plant Sci	Martins V	2021	10.3389/fpls.2021.742887
34534647	Identification of grape H3K4 genes and their expression profiles during grape fruit ripening and postharvest ROS treatment	Genomics	Shang FH	2021	10.1016/j.ygeno.2021.09.010
34535070	Identification of C3H2C3-type RING E3 ubiquitin ligase in grapevine and characterization of drought resistance function of VyRCHC114	BMC Plant Biol	Yu Y	2021	10.1186/s12870-021-03162-8
34544372	Elevated transcription of transposable elements is accompanied by het-siRNA-driven de novo DNA methylation in grapevine embryogenic callus	BMC Genomics	Lizamore D	2021	10.1186/s12864-021-07973-9
34616623	The expansion and diversity of the CYP75 gene family in Vitaceae	PeerJ	Xiao Y	2021	10.7717/peerj.12174
34632763	Integrative Analyses of Metabolomes and Transcriptomes Provide Insights into Flavonoid Variation in Grape Berries	J Agric Food Chem	Lu S	2021	10.1021/acs.jafc.1c02703
34687358	Transcriptome and metabolome analysis of stress tolerance to aluminium in Vitis quinquangularis	Planta	Wang Q	2021	10.1007/s00425-021-03759-1
34696712	Alternative splicing regulation appears to play a crucial role in grape berry development and is also potentially involved in adaptation responses to the environment	BMC Plant Biol	Maillot P	2021	10.1186/s12870-021-03266-1
34717550	"The PLCP gene family of grapevine (Vitis vinifera L.): characterization and differential expression in response to Plasmopara Viticola"	BMC Plant Biol	Kang J	2021	10.1186/s12870-021-03279-w
34828999	Transcriptomics Integrated with Metabolomics Reveals the Effect of Cluster Thinning on Monoterpene Biosynthesis in 'Muscat Hamburg' Grape	Foods	Yue X	2021	10.3390/foods10112718
34944388	Vitis OneGenE: A Causality-Based Approach to Generate Gene Networks in Vitis vinifera Sheds Light on the Laccase and Dirigent Gene Families	Biomolecules	Pilati S	2021	10.3390/biom11121744
34966928	Multi-dimensional leaf phenotypes reflect root system genotype in grafted grapevine over the growing season	Gigascience	Harris ZN	2021	10.1093/gigascience/giab087
34970581	Transcriptomic and Metabolomic Profiling Reveals the Effect of LED Light Quality on Fruit Ripening and Anthocyanin Accumulation in Cabernet Sauvignon Grape	Front Nutr	Zhang P	2021	10.3389/fnut.2021.790697
35010174	Effect of the Seasonal Climatic Variations on the Flavonoid Accumulation in Vitis vinifera cvs. 'Muscat Hamburg' and 'Victoria' Grapes under the Double Cropping System	Foods	Lu HC	2021	10.3390/foods11010048

## Sheet: 1b-Metabolomics
PMID	Title	Journal/Book	First Author	Year	DOI
16433923	Colour variation in red grapevines (Vitis vinifera L.): genomic organisation, expression of flavonoid 3'-hydroxylase, flavonoid 3',5'-hydroxylase genes and related metabolite profiling of red cyanidin-/blue delphinidin-based anthocyanins in berry skin	BMC Genomics	Castellarin SD	2006	10.1186/1471-2164-7-12
17002441	Metabolite profiling of grape: Flavonols and anthocyanins	J Agric Food Chem	Mattivi F	2006	10.1021/jf061538c
18034876	Transcriptomic and metabolite analyses of Cabernet Sauvignon grape berry development	BMC Genomics	Deluc LG	2007	10.1186/1471-2164-8-429
17136344	Water and salinity stress in grapevines: early and late changes in transcript and metabolite profiles	Funct Integr Genomics	Cramer GR	2007	10.1007/s10142-006-0039-y
18648103	Transcriptional and metabolic profiling of grape (Vitis vinifera L.) leaves unravel possible innate resistance against pathogenic fungi	J Exp Bot	Figueiredo A	2008	10.1093/jxb/ern187
19192969	Metabolomic studies on geographical grapes and their wines using 1H NMR analysis coupled with multivariate statistics	J Agric Food Chem	Son HS	2009	10.1021/jf803388w
19343710	Proteomic and selected metabolite analysis of grape berry tissues under well-watered and water-deficit stress conditions	Proteomics	Grimplet J	2009	10.1002/pmic.200800158
19426499	Water deficit alters differentially metabolic pathways affecting important flavor and quality traits in grape berries of Cabernet Sauvignon and Chardonnay	BMC Genomics	Deluc LG	2009	10.1186/1471-2164-10-212
21083102	Nutrimetabolomics: development of a bio-identification toolbox to determine the bioactive compounds in grape juice	Bioanalysis	Savage AK	2009	10.4155/bio.09.147
20826702	Identification of putative stage-specific grapevine berry biomarkers and omics data integration into networks	Plant Physiol	Zamboni A	2010	10.1104/pp.110.160275
20709726	NMR metabolomics of esca disease-affected Vitis vinifera cv. Alvarinho leaves	J Exp Bot	Lima MR	2010	10.1093/jxb/erq214
21889632	Pre-analytical method for NMR-based grape metabolic fingerprinting and chemometrics	Anal Chim Acta	Ali K	2011	10.1016/j.aca.2011.07.036
22047180	Transcript and metabolite analysis in Trincadeira cultivar reveals novel information regarding the dynamics of grape ripening	BMC Plant Biol	Fortes AM	2011	10.1186/1471-2229-11-149
21838877	Resistance to Plasmopara viticola in a grapevine segregating population is associated with stilbenoid accumulation and with specific host transcriptional responses	BMC Plant Biol	Malacarne G	2011	10.1186/1471-2229-11-114
21764593	The volatile metabolome of grapevine roots: first insights into the metabolic response upon phylloxera attack	Plant Physiol Biochem	Lawo NC	2011	10.1016/j.plaphy.2011.06.008
22741156	D-optimal design of an untargeted HS-SPME-GC-TOF metabolite profiling method	Analyst	Fedrizzi B	2012	10.1039/c2an16309h
22945941	Metabolomics reveals simultaneous influences of plant defence system and fungal growth in Botrytis cinerea-infected Vitis vinifera cv. Chardonnay berries	J Exp Bot	Hong YS	2012	10.1093/jxb/ers228
22009551	Establishment and application of a metabolomics workflow for identification and profiling of volatiles from leaves of Vitis vinifera by HS-SPME-GC-MS	Phytochem Anal	Weingart G	2012	10.1002/pca.1364
22699306	Characterization of microbial metabolism of Syrah grape products in an in vitro colon model using targeted and non-targeted analytical approaches	Eur J Nutr	Aura AM	2013	10.1007/s00394-012-0391-8
23364938	Metabolic profiling reveals coordinated switches in primary carbohydrate metabolism in grape berry (Vitis vinifera L.), a non-climacteric fleshy fruit	J Exp Bot	Dai ZW	2013	10.1093/jxb/ers396
23411316	NMR metabolite profiling of Greek grape marc spirits	Food Chem	Fotakis C	2013	10.1016/j.foodchem.2012.11.128
23759170	The plasticity of the grapevine berry transcriptome	Genome Biol	Dal Santo S	2013	10.1186/gb-2013-14-6-r54
24256338	Metabolite profiling and network analysis reveal coordinated changes in grapevine water stress response	BMC Plant Biol	Hochberg U	2013	10.1186/1471-2229-13-184
24484892	Quantitative metabolic profiling of grape, apple and raspberry volatile compounds (VOCs) using a GC/MS/MS method	J Chromatogr B Analyt Technol Biomed Life Sci	Vrhovsek U	2014	10.1016/j.jchromb.2014.01.009
24619195	The first insight into the metabolite profiling of grapes from three Vitis vinifera L. cultivars of two controlled appellation (DOC) regions	Int J Mol Sci	Teixeira A	2014	10.3390/ijms15034237
25022258	Metabolic changes of Vitis vinifera berries and leaves exposed to Bordeaux mixture	Plant Physiol Biochem	Martins V	2014	10.1016/j.plaphy.2014.06.016
25064275	Metabolite and transcript profiling of berry skin during fruit development elucidates differential regulation between Cabernet Sauvignon and Shiraz cultivars at branching points in the polyphenol pathway	BMC Plant Biol	Degu A	2014	10.1186/s12870-014-0188-4
25073706	Activity-based profiling of a physiologic aglycone library reveals sugar acceptor promiscuity of family 1 UDP-glucosyltransferases from grape	Plant Physiol	Bönisch F	2014	10.1104/pp.114.242578
25230183	Analysis of the phenolic composition of fungus-resistant grape varieties cultivated in Italy and Germany using UHPLC-MS/MS	J Mass Spectrom	Ehrhardt C	2014	10.1002/jms.3440
25476938	Profiling of grape monoterpene glycosides (aroma precursors) by ultra-high performance-liquid chromatography-high resolution mass spectrometry (UHPLC/QTOF)	J Mass Spectrom	Flamini R	2014	10.1002/jms.3441
24784757	A UDP-Glucose:Monoterpenol Glucosyltransferase Adds to the Chemical Diversity of the Grapevine Metabolome	Plant Physiol	Bönisch F	2014	10.1104/pp.113.232470
25197936	Study of leaf metabolome modifications induced by UV-C radiations in representative Vitis, Cissus and Cannabis species by LC-MS based metabolomics and antioxidant assays	Molecules	Marti G	2014	10.3390/molecules190914004
24218206	MeRy-B, a metabolomic database and knowledge base for exploring plant primary metabolism	Methods Mol Biol	Deborde C	2014	10.1007/978-1-62703-661-0_1
24497327	Sample preparation issues in NMR-based plant metabolomics: optimisation for Vitis wood samples	Phytochem Anal	Halabalaki M	2014	10.1002/pca.2497
25308678	On the use of Ethephon as abscising agent in cv. Crimson Seedless table grape production: combination of Fruit Detachment Force, Fruit Drop and metabolomics	Food Chem	Rizzuti A	2015	10.1016/j.foodchem.2014.08.132
25433029	Polyols in grape berry: transport and metabolic adjustments as a physiological strategy for water-deficit stress tolerance in grapevine	J Exp Bot	Conde A	2015	10.1093/jxb/eru446
25461697	Metabolite profiling elucidates communalities and differences in the polyphenol biosynthetic pathways of red and white Muscat genotypes	Plant Physiol Biochem	Degu A	2015	10.1016/j.plaphy.2014.11.006
25635762	Cultivar specific metabolic changes in grapevines berry skins in relation to deficit irrigation and hydraulic behavior	Plant Physiol Biochem	Hochberg U	2015	10.1016/j.plaphy.2015.01.006
25675955	Transcriptome and metabolome reprogramming in Vitis vinifera cv. Trincadeira berries upon infection with Botrytis cinerea	J Exp Bot	Agudelo-Romero P	2015	10.1093/jxb/eru517
25734021	Study of Grape Polyphenols by Liquid Chromatography-High-Resolution Mass Spectrometry (UHPLC/QTOF) and Suspect Screening Analysis	J Anal Methods Chem	Flamini R	2015	10.1155/2015/350259
25761715	Multiomics in grape berry skin revealed specific induction of the stilbene synthetic pathway by ultraviolet-C irradiation	Plant Physiol	Suzuki M	2015	10.1104/pp.114.254375
26007186	Complex Interplay of Hormonal Signals during Grape Berry Ripening	Molecules	Fortes AM	2015	10.3390/molecules20059326
26158394	Comparing Wild American Grapes with Vitis vinifera: A Metabolomics Study of Grape Composition	J Agric Food Chem	Narduzzi L	2015	10.1021/acs.jafc.5b01999
26245744	Towards a scientific interpretation of the terroir concept: plasticity of the grape berry metabolome	BMC Plant Biol	Anesi A	2015	10.1186/s12870-015-0584-4
26300900	Proteomic and metabolic traits of grape exocarp to explain different anthocyanin concentrations of the cultivars	Front Plant Sci	Negri AS	2015	10.3389/fpls.2015.00603
26406348	Putative identification of new p-coumaroyl glycoside flavonoids in grape by ultra-high performance liquid chromatography/high-resolution mass spectrometry	Rapid Commun Mass Spectrom	Panighel A	2015	10.1002/rcm.7115
26442042	Metabolite profiling and transcript analysis reveal specificities in the response of a berry derived cell culture to abiotic stresses	Front Plant Sci	Ayenew B	2015	10.3389/fpls.2015.00728
26450706	Developmental and Metabolic Plasticity of White-Skinned Grape Berries in Response to Botrytis cinerea during Noble Rot	Plant Physiol	Blanco-Ulate B	2015	10.1104/pp.15.00852
26573226	Five omic technologies are concordant in differentiating the biochemical characteristics of the berries of five grapevine (Vitis vinifera L.) cultivars	BMC Genomics	Ghan R	2015	10.1186/s12864-015-2115-y
25602440	Severe drought stress is affecting selected primary metabolites, polyphenols, and volatile metabolites in grapevine leaves (Vitis vinifera cv. Pinot noir)	Plant Physiol Biochem	Griesser M	2015	10.1016/j.plaphy.2015.01.004
26196939	Profiling of primary metabolites and flavonols in leaves of two table grape varieties collected from semiarid and temperate regions	Phytochemistry	Harb J	2015	10.1016/j.phytochem.2015.07.013
26473851	Metabolic and Physiological Responses of Shiraz and Cabernet Sauvignon (Vitis vinifera L.) to Near Optimal Temperatures of 25 and 35 °C	Int J Mol Sci	Hochberg U	2015	10.3390/ijms161024276
26157448	Flower abscission in Vitis vinifera L. triggered by gibberellic acid and shade discloses differences in the underlying metabolic pathways	Front Plant Sci	Domingos S	2015	10.3389/fpls.2015.00457
26398796	Cold-night responses in grapevine inflorescences	Plant Sci	Sawicki M	2015	10.1016/j.plantsci.2015.07.023
25868913	Untargeted metabolic profiling of Vitis vinifera during fungal degradation	FEMS Microbiol Lett	Karpe AV	2015	10.1093/femsle/fnv060
26848290	GC-MS metabolic profiling of Cabernet Sauvignon and Merlot cultivars during grapevine berry development and network analysis reveals a stage- and cultivar-dependent connectivity of primary metabolites	Metabolomics	Cuadros-Inostroza A	2016	10.1007/s11306-015-0927-z
27001212	Transcriptome and metabolite profiling reveals that prolonged drought modulates the phenylpropanoid and terpenoid pathway in white grapes (Vitis vinifera L.)	BMC Plant Biol	Savoi S	2016	10.1186/s12870-016-0760-1
27268521	Liquid chromatography-quadrupole time of flight tandem mass spectrometry-based targeted metabolomic study for varietal discrimination of grapes according to plant sterols content	J Chromatogr A	Millán L	2016	10.1016/j.chroma.2016.05.081
27374601	Polyphenolic responses of grapevine berries to light, temperature, oxidative stress, abscisic acid and jasmonic acid show specific developmental-dependent degrees of metabolic resilience to perturbation	Food Chem	Degu A	2016	10.1016/j.foodchem.2016.05.164
27379118	Quantification of Carbohydrates in Grape Tissues Using Capillary Zone Electrophoresis	Front Plant Sci	Zhao L	2016	10.3389/fpls.2016.00818
27451171	(1)H NMR foodomics reveals that the biodynamic and the organic cultivation managements produce different grape berries (Vitis vinifera L. cv. Sangiovese)	Food Chem	Picone G	2016	10.1016/j.foodchem.2016.06.077
27462320	Plasticity of the Berry Ripening Program in a White Grape Variety	Front Plant Sci	Dal Santo S	2016	10.3389/fpls.2016.00970
27551286	Kaolin Foliar Application Has a Stimulatory Effect on Phenylpropanoid and Flavonoid Pathways in Grape Berries	Front Plant Sci	Conde A	2016	10.3389/fpls.2016.01150
27625679	Transcriptomic and Metabolomic Networks in the Grape Berry Illustrate That it Takes More Than Flavonoids to Fight Against Ultraviolet Radiation	Front Plant Sci	Matus JT	2016	10.3389/fpls.2016.01337
27670818	Disclosing the Molecular Basis of the Postharvest Life of Berry in Different Grapevine Genotypes	Plant Physiol	Zenoni S	2016	10.1104/pp.16.00865
27768042	The Terroir Concept Interpreted through Grape Berry Metabolomics and Transcriptomics	J Vis Exp	Dal Santo S	2016	10.3791/54410
27775674	A Fast and Robust UHPLC-MRM-MS Method to Characterize and Quantify Grape Skin Tannins after Chemical Depolymerization	Molecules	Pinasseau L	2016	10.3390/molecules21101409
27242887	Metabolic Consequences of Infection of Grapevine (Vitis vinifera L.) cv. "Modra frankinja" with Flavescence Dorée Phytoplasma	Front Plant Sci	Prezelj N	2016	10.3389/fpls.2016.00711
29900113	Metabolite extraction for high-throughput FTICR-MS-based metabolomics of grapevine leaves	EuPA Open Proteom	Maia M	2016	10.1016/j.euprot.2016.03.002
26810452	Molecular candidates for early-stage flower-to-fruit transition in stenospermocarpic table grape (Vitis vinifera L.) inflorescences ascribed by differential transcriptome and metabolome profiles	Plant Sci	Domingos S	2016	10.1016/j.plantsci.2015.12.009
26832927	Shared and divergent pathways for flower abscission are triggered by gibberellic acid and carbon starvation in seedless Vitis vinifera L	BMC Plant Biol	Domingos S	2016	10.1186/s12870-016-0722-7
27555847	Roostocks/Scion/Nitrogen Interactions Affect Secondary Metabolism in the Grape Berry	Front Plant Sci	Habran A	2016	10.3389/fpls.2016.01134
27935129	Performance comparison of electrospray ionization and atmospheric pressure chemical ionization in untargeted and targeted liquid chromatography/mass spectrometry based metabolomics analysis of grapeberry metabolites	Rapid Commun Mass Spectrom	Commisso M	2017	10.1002/rcm.7789
28197155	Dissecting the Biochemical and Transcriptomic Effects of a Locally Applied Heat Treatment on Developing Cabernet Sauvignon Grape Berries	Front Plant Sci	Lecourieux F	2017	10.3389/fpls.2017.00053
28203242	Sunlight Modulates Fruit Metabolic Profile and Shapes the Spatial Pattern of Compound Accumulation within the Grape Cluster	Front Plant Sci	Reshef N	2017	10.3389/fpls.2017.00070
28338755	Red blotch disease alters grape berry development and metabolism by interfering with the transcriptional and hormonal regulation of ripening	J Exp Bot	Blanco-Ulate B	2017	10.1093/jxb/erw506
28377754	Core Microbiota and Metabolome of Vitis vinifera L. cv. Corvina Grapes and Musts	Front Microbiol	Stefanini I	2017	10.3389/fmicb.2017.00457
28402211	Metabolomic Study of Chardonnay Grapevines Double Stressed with Esca-Associated Fungi and Drought	Phytopathology	Lima MRM	2017	10.1094/PHYTO-11-16-0410-R
28533770	From Vineyard Soil to Wine Fermentation: Microbiome Approximations to Explain the "terroir" Concept	Front Microbiol	Belda I	2017	10.3389/fmicb.2017.00821
28661689	Grape Metabolic Response to Postveraison Water Deficit Is Affected by Interseason Weather Variability	J Agric Food Chem	Herrera JC	2017	10.1021/acs.jafc.7b01466
28680428	The Induction of Noble Rot (Botrytis cinerea) Infection during Postharvest Withering Changes the Metabolome of Grapevine Berries (Vitis vinifera L., cv. Garganega)	Front Plant Sci	Negri S	2017	10.3389/fpls.2017.01002
28711788	Grapevine tissues and phenology differentially affect soluble carbohydrates determination by capillary electrophoresis	Plant Physiol Biochem	Moreno D	2017	10.1016/j.plaphy.2017.07.010
28713396	System-Level and Granger Network Analysis of Integrated Proteomic and Metabolomic Dynamics Identifies Key Points of Grape Berry Development at the Interface of Primary and Secondary Metabolism	Front Plant Sci	Wang L	2017	10.3389/fpls.2017.01066
28713399	Metabolite Profiling Reveals Developmental Inequalities in Pinot Noir Berry Tissues Late in Ripening	Front Plant Sci	Vondras AM	2017	10.3389/fpls.2017.01108
28740499	Multi-Omics and Integrated Network Analyses Reveal New Insights into the Systems Relationships between Metabolites, Structural Genes, and Transcriptional Regulators in Developing Grape Berries (Vitis vinifera L.) Exposed to Water Deficit	Front Plant Sci	Savoi S	2017	10.3389/fpls.2017.01124
29163566	Cultivar Diversity of Grape Skin Polyphenol Composition and Changes in Response to Drought Investigated by LC-MS Based Metabolomics	Front Plant Sci	Pinasseau L	2017	10.3389/fpls.2017.01826
28559906	Drawing Links from Transcriptome to Metabolites: The Evolution of Aroma in the Ripening Berry of Moscato Bianco (Vitis vinifera L.)	Front Plant Sci	Costantini L	2017	10.3389/fpls.2017.00780	fruit
28610726	The metabolomic profile of red non-V. vinifera genotypes	Food Res Int	Ruocco S	2017	10.1016/j.foodres.2017.01.024
28261225	Metabolic Fingerprint of PS3-Induced Resistance of Grapevine Leaves against Plasmopara viticola Revealed Differences in Elicitor-Triggered Defenses	Front Plant Sci	Adrian M	2017	10.3389/fpls.2017.00101
28841114	Alterations in Grapevine Leaf Metabolism Occur Prior to Esca Apoplexy Appearance	Mol Plant Microbe Interact	Magnin-Robert M	2017	10.1094/MPMI-02-17-0036-R
28928759	Identification of Biomarkers for Defense Response to Plasmopara viticola in a Resistant Grape Variety	Front Plant Sci	Chitarrini G	2017	10.3389/fpls.2017.01524
28758015	Applying generalized additive models to unravel dynamic changes in anthocyanin biosynthesis in methyl jasmonate elicited grapevine (Vitis vinifera cv. Gamay) cell cultures	Hortic Res	Saw NMMT	2017	10.1038/hortres.2017.38
27998613	ABA and GA(3) regulate the synthesis of primary and secondary metabolites related to alleviation from biotic and abiotic stresses in grapevine	Phytochemistry	Murcia G	2017	10.1016/j.phytochem.2016.12.007
28239986	Molecular analysis of the early interaction between the grapevine flower and Botrytis cinerea reveals that prompt activation of specific host pathways leads to fungus quiescence	Plant Cell Environ	Haile ZM	2017	10.1111/pce.12937
29093742	Integrative field scale phenotyping for investigating metabolic components of water stress within a vineyard	Plant Methods	Gago J	2017	10.1186/s13007-017-0241-z
29314841	Grape Berry Acclimation to Excessive Solar Irradiance Leads to Repartitioning between Major Flavonoid Groups	J Agric Food Chem	Reshef N	2018	10.1021/acs.jafc.7b04881
29381239	Grapevine field experiments reveal the contribution of genotype, the influence of environment and the effect of their interaction (G×E) on the berry transcriptome	Plant J	Dal Santo S	2018	10.1111/tpj.13834
29989408	Metabolomic Approach for the Authentication of Berry Fruit Juice by Liquid Chromatography Quadrupole Time-of-Flight Mass Spectrometry Coupled to Chemometrics	J Agric Food Chem	Zhang J	2018	10.1021/acs.jafc.8b01682
30064789	Cell wall and metabolite composition of berries of Vitis vinifera (L.) cv. Thompson Seedless with different firmness	Food Chem	Zepeda B	2018	10.1016/j.foodchem.2018.06.065
30130400	Enhancement of Fruit Technological Maturity and Alteration of the Flavonoid Metabolomic Profile in Merlot ( Vitis vinifera L.) by Early Mechanical Leaf Removal	J Agric Food Chem	VanderWeide J	2018	10.1021/acs.jafc.8b02709
30224433	Timing and Order of the Molecular Events Marking the Onset of Berry Ripening in Grapevine	Plant Physiol	Fasoli M	2018	10.1104/pp.18.00559
30830408	High-resolution mass spectrometry metabolomics of grape chemical markers to reveal use of not-allowed varieties in the production of Amarone and Recioto wines	Metabolomics	De Rosso M	2018	10.1007/s11306-018-1415-z
29486461	Kaolin particle film application stimulates photoassimilate synthesis and modifies the primary metabolome of grape leaves	J Plant Physiol	Conde A	2018	10.1016/j.jplph.2018.02.004
30096685	Physiological, micro-morphological and metabolomic analysis of grapevine (Vitis vinifera L.) leaf of plants under water stress	Plant Physiol Biochem	Ju YL	2018	10.1016/j.plaphy.2018.07.036
29619037	Identification of Lipid Markers of Plasmopara viticola Infection in Grapevine Using a Non-targeted Metabolomic Approach	Front Plant Sci	Negrel L	2018	10.3389/fpls.2018.00360
30408676	Assessment of the impact of PS3-induced resistance to downy mildew on grapevine physiology	Plant Physiol Biochem	Héloir MC	2018	10.1016/j.plaphy.2018.10.030
29977248	Field-Based Metabolomics of Vitis vinifera L. Stems Provides New Insights for Genotype Discrimination and Polyphenol Metabolism Structuring	Front Plant Sci	Billet K	2018	10.3389/fpls.2018.00798
29459851	Dynamics of Metabolite Induction in Fungal Co-cultures by Metabolomics at Both Volatile and Non-volatile Levels	Front Microbiol	Azzollini A	2018	10.3389/fmicb.2018.00072
29937771	Molecular Profiling of Pierce's Disease Outlines the Response Circuitry of Vitis vinifera to Xylella fastidiosa Infection	Front Plant Sci	Zaini PA	2018	10.3389/fpls.2018.00771
30212658	Combined drought and virus infection trigger aspects of respiratory metabolism related to grapevine physiological responses	J Plant Physiol	El Aou-Ouad H	2018	10.1016/j.jplph.2018.08.009
30352003	The Compound Characteristics Comparison (CCC) approach: a tool for improving confidence in natural compound identification	Food Addit Contam Part A Chem Anal Control Expo Risk Assess	Narduzzi L	2018	10.1080/19440049.2018.1523572
30174061	A GC-MS untargeted metabolomics approach for the classification of chemical differences in grape juices based on fungal pathogen	Food Chem	Schueuermann C	2019	10.1016/j.foodchem.2018.07.057
30373017	Combined magnetic resonance imaging and high resolution spectroscopy approaches to study the fertilization effects on metabolome, morphology and yeast community of wine grape berries, cultivar Nero di Troia	Food Chem	Ciampa A	2019	10.1016/j.foodchem.2018.09.056
30695987	Comparative Metabolic Profiling of Grape Skin Tissue along Grapevine Berry Developmental Stages Reveals Systematic Influences of Root Restriction on Skin Metabolome	Int J Mol Sci	Duan S	2019	10.3390/ijms20030534
30722864	HRMAS-NMR metabolomics of Aglianicone grapes pulp to evaluate terroir and vintage effects, and, as assessed by the electromagnetic induction (EMI) technique, spatial variability of vineyard soils	Food Chem	Mazzei P	2019	10.1016/j.foodchem.2019.01.012
30814549	Metabolomic and transcriptomic changes underlying cold and anaerobic stresses after storage of table grapes	Sci Rep	Maoz I	2019	10.1038/s41598-019-39253-8
30830411	Juice Index: an integrated Sauvignon blanc grape and wine metabolomics database shows mainly seasonal differences	Metabolomics	Pinu FR	2019	10.1007/s11306-018-1469-y
31878879	Comparative physiological, metabolomic, and transcriptomic analyses reveal developmental stage-dependent effects of cluster bagging on phenolic metabolism in Cabernet Sauvignon grape berries	BMC Plant Biol	Sun RZ	2019	10.1186/s12870-019-2186-z
30687358	Clone-Dependent Expression of Esca Disease Revealed by Leaf Metabolite Analysis	Front Plant Sci	Moret F	2019	10.3389/fpls.2018.01960
31030265	Impact of different elicitors on grapevine leaf metabolism monitored by 1H NMR spectroscopy	Metabolomics	Burdziej A	2019	10.1007/s11306-019-1530-5
31169268	Vitis vinifera 'Pinot noir' leaves as a source of bioactive nutraceutical compounds	Food Funct	Maia M	2019	10.1039/c8fo02328j
31539760	Different forms of nitrogen application affect metabolite patterns in grapevine leaves and the sensory of wine	Plant Physiol Biochem	Lang CP	2019	10.1016/j.plaphy.2019.09.009
31387524	Rpv3-1 mediated resistance to grapevine downy mildew is associated with specific host transcriptional responses and the accumulation of stilbenes	BMC Plant Biol	Eisenmann B	2019	10.1186/s12870-019-1935-3
30991946	The different tolerance to magnesium deficiency of two grapevine rootstocks relies on the ability to cope with oxidative stress	BMC Plant Biol	Livigni S	2019	10.1186/s12870-019-1726-x
31728196	Genetic analysis of stilbenoid profiles in grapevine stems reveals a major mQTL hotspot on chromosome 18 associated with disease-resistance motifs	Hortic Res	Teh SL	2019	10.1038/s41438-019-0203-x
31888506	Metabolite profiling during graft union formation reveals the reprogramming of primary metabolism and the induction of stilbene synthesis at the graft interface in grapevine	BMC Plant Biol	Prodhomme D	2019	10.1186/s12870-019-2055-9
31744149	Impact of Paraburkholderia phytofirmans PsJN on Grapevine Phenolic Metabolism	Int J Mol Sci	Miotto-Vilanova L	2019	10.3390/ijms20225775
31829525	Proteomic and metabolomic profiling underlines the stage- and time-dependent effects of high temperature on grape berry metabolism	J Integr Plant Biol	Lecourieux D	2020	10.1111/jipb.12894
31961688	Effect of the Methylation Level on the Grape Fruit Development Process	J Agric Food Chem	Jia H	2020	10.1021/acs.jafc.9b07740
31974665	LC-MS untargeted approach showed that methyl jasmonate application on Vitis labrusca L. grapes increases phenolics at subtropical Brazilian regions	Metabolomics	Moro L	2020	10.1007/s11306-020-1641-z
31978717	Transcriptomics integrated with metabolomics reveals the effect of regulated deficit irrigation on anthocyanin biosynthesis in Cabernet Sauvignon grape berries	Food Chem	Yang B	2020	10.1016/j.foodchem.2020.126170
31985780	Drought stress modulates cuticular wax composition of the grape berry	J Exp Bot	Dimopoulos N	2020	10.1093/jxb/eraa046
32019505	Modulation of volatile compound metabolome and transcriptome in grape berries exposed to sunlight under dry-hot climate	BMC Plant Biol	He L	2020	10.1186/s12870-020-2268-y
32072393	Phytohormone profiles are strongly altered during induction and symptom development of the physiological ripening disorder berry shrivel in grapevine	Plant Mol Biol	Griesser M	2020	10.1007/s11103-020-00980-6
32082332	Dual Transcriptome and Metabolic Analysis of Vitis vinifera cv. Pinot Noir Berry and Botrytis cinerea During Quiescence and Egressed Infection	Front Plant Sci	Haile ZM	2020	10.3389/fpls.2019.01704
32365571	Lignin and Quercetin Synthesis Underlies Berry Russeting in 'Sunshine Muscat' Grape	Biomolecules	Huang Y	2020	10.3390/biom10050690
32595661	Trunk Girdling Increased Stomatal Conductance in Cabernet Sauvignon Grapevines, Reduced Glutamine, and Increased Malvidin-3-Glucoside and Quercetin-3-Glucoside Concentrations in Skins and Pulp at Harvest	Front Plant Sci	Pereira GE	2020	10.3389/fpls.2020.00707
32922813	Rapid dehydration of grape berries dampens the post-ripening transcriptomic program and the metabolite profile evolution	Hortic Res	Zenoni S	2020	10.1038/s41438-020-00362-5
33019551	Targeted Metabolomic and Transcript Level Analysis Reveals Quality Characteristic of Chinese Wild Grapes (Vitis davidii Foex)	Foods	Ju YL	2020	10.3390/foods9101387
32625230	Flavescence Dorée-Derived Leaf Yellowing in Grapevine (Vitis vinifera L.) Is Associated to a General Repression of Isoprenoid Biosynthetic Pathways	Front Plant Sci	Teixeira A	2020	10.3389/fpls.2020.00896
32699241	Two-omics data revealed commonalities and differences between Rpv12- and Rpv3-mediated resistance in grapevine	Sci Rep	Chitarrini G	2020	10.1038/s41598-020-69051-6
32899845	A Lipidomic Analysis of Leaves of Esca-Affected Grapevine Suggests a Role for Galactolipids in the Defense Response and Appearance of Foliar Symptoms	Biology (Basel)	Goufo P	2020	10.3390/biology9090268
33204780	Dataset of levels and masses of lipid species in healthy, asymptomatic and symptomatic leaves of vitis vinifera L. 'Malvasia fina' affected by ESCA complex disease	Data Brief	Goufo P	2020	10.1016/j.dib.2020.106469
32784974	Semi-Targeted Metabolomics to Validate Biomarkers of Grape Downy Mildew Infection Under Field Conditions	Plants (Basel)	Billet K	2020	10.3390/plants9081008
32942781	The Molecular Priming of Defense Responses is Differently Regulated in Grapevine Genotypes Following Elicitor Application against Powdery Mildew	Int J Mol Sci	Pagliarani C	2020	10.3390/ijms21186776
32973337	Integrating metabolomics and targeted gene expression to uncover potential biomarkers of fungal/oomycetes-associated disease susceptibility in grapevine	Sci Rep	Maia M	2020	10.1038/s41598-020-72781-2
31136791	Gibberellin causes wide transcriptional modifications in the early stage of grape cluster development	Genomics	Shiri Y	2020	10.1016/j.ygeno.2019.05.022
32303865	Cultivar, site or harvest date: the gordian knot of wine terroir	Metabolomics	Schmidtke LM	2020	10.1007/s11306-020-01673-3
32397203	A Reference List of Phenolic Compounds (Including Stilbenes) in Grapevine (Vitis vinifera L.) Roots, Woods, Canes, Stems, and Leaves	Antioxidants (Basel)	Goufo P	2020	10.3390/antiox9050398
32512855	Wood Metabolomic Responses of Wild and Cultivated Grapevine to Infection with Neofusicoccum parvum, a Trunk Disease Pathogen	Metabolites	Labois C	2020	10.3390/metabo10060232
32597304	Cultivar- and Wood Area-Dependent Metabolomic Fingerprints of Grapevine Infected by Botryosphaeria Dieback	Phytopathology	Lemaitre-Guillier C	2020	10.1094/PHYTO-02-20-0055-R
32806110	Transcriptomic Analysis of Root Restriction Effects on Phenolic Metabolites during Grape Berry Development and Ripening	J Agric Food Chem	Leng F	2020	10.1021/acs.jafc.0c02488
32900438	Molecular basis of rootstock-related tolerance to water deficit in Vitis vinifera L. cv. Sangiovese: A physiological and metabolomic combined approach	Plant Sci	Lucini L	2020	10.1016/j.plantsci.2020.110600
30887845	Classification of wine grape biotypes according to their variety and sanitary condition by fingerprinting untargeted analysis	Nat Prod Res	Crupi P	2021	10.1080/14786419.2019.1586703
33268164	Impact of grapevine red blotch disease on primary and secondary metabolites in 'Cabernet Sauvignon' grape tissues	Food Chem	Pereira GE	2021	10.1016/j.foodchem.2020.128312
33451115	Comparative NMR Metabolomics Profiling between Mexican Ancestral & Artisanal Mezcals and Industrialized Wines to Discriminate Geographical Origins, Agave Species or Grape Varieties and Manufacturing Processes as a Function of Their Quality Attributes	Foods	López-Aguilar R	2021	10.3390/foods10010157
33642583	Melatonin alters the secondary metabolite profile of grape berry skin by promoting VvMYB14-mediated ethylene biosynthesis	Hortic Res	Ma W	2021	10.1038/s41438-021-00478-2
33787258	Transcriptomic and Metabolic Analyses Provide New Insights into the Effects of Exogenous Sucrose on Monoterpene Synthesis in "Muscat Hamburg" Grapes	J Agric Food Chem	Yue X	2021	10.1021/acs.jafc.1c00420
33808188	Metabolomics of Photosynthetically Active Tissues in White Grapes: Effects of Light Microclimate and Stress Mitigation Strategies	Metabolites	Garrido A	2021	10.3390/metabo11040205
33809507	Transcriptomic and Metabolomic Basis of Short- and Long-Term Post-Harvest UV-C Application in Regulating Grape Berry Quality Development	Foods	Zhang K	2021	10.3390/foods10030625
33856217	Mass Spectrometry-Based Metabolomics to Investigate the Effect of Mechanical Shaking on Sauvignon Blanc Berry Metabolism	J Agric Food Chem	Schwendel BH	2021	10.1021/acs.jafc.1c00413
33967321	Transcriptional and metabolite analysis reveal a shift in fruit quality in response to calcium chloride treatment on "Kyoho" grapevine	J Food Sci Technol	Fu W	2021	10.1007/s13197-020-04735-5
34106234	Transcriptional, hormonal, and metabolic changes in susceptible grape berries under powdery mildew infection	J Exp Bot	Pimentel D	2021	10.1093/jxb/erab258
34120043	Metabolomic profile combined with transcriptomic analysis reveals the value of UV-C in improving the utilization of waste grape berries	Food Chem	Zhang K	2021	10.1016/j.foodchem.2021.130288
34200012	Untargeted Metabolomics and Antioxidant Capacities of Muscadine Grape Genotypes during Berry Development	Antioxidants (Basel)	Darwish AG	2021	10.3390/antiox10060914
34203808	LC-MS/MS Screening of Phenolic Compounds in Wild and Cultivated Grapes Vitis amurensis Rupr	Molecules	Razgonova M	2021	10.3390/molecules26123650
34208022	Comparative Metabolic Profiling of Grape Pulp during the Growth Process Reveals Systematic Influences under Root Restriction	Metabolites	Leng F	2021	10.3390/metabo11060377
34422886	Profiling Analysis of Volatile and Non-volatile Compounds in Vitis Vinifera Berries (cv. Chardonnay) and Spontaneous Bud Mutation	Front Nutr	Zheng T	2021	10.3389/fnut.2021.715528
34512709	Exogenous Calcium Delays Grape Berry Maturation in the White cv. Loureiro While Increasing Fruit Firmness and Flavonol Content	Front Plant Sci	Martins V	2021	10.3389/fpls.2021.742887
34632763	Integrative Analyses of Metabolomes and Transcriptomes Provide Insights into Flavonoid Variation in Grape Berries	J Agric Food Chem	Lu S	2021	10.1021/acs.jafc.1c02703
34828999	Transcriptomics Integrated with Metabolomics Reveals the Effect of Cluster Thinning on Monoterpene Biosynthesis in 'Muscat Hamburg' Grape	Foods	Yue X	2021	10.3390/foods10112718
34863502	The restructuring of grape berry waxes by calcium changes the surface microbiota	Food Res Int	Martins V	2021	10.1016/j.foodres.2021.110812
34970581	Transcriptomic and Metabolomic Profiling Reveals the Effect of LED Light Quality on Fruit Ripening and Anthocyanin Accumulation in Cabernet Sauvignon Grape	Front Nutr	Zhang P	2021	10.3389/fnut.2021.790697
33011987	Comprehensive polyphenolic profiling in promising resistant grapevine hybrids including 17 novel breeds in northern Italy	J Sci Food Agric	Gratl V	2021	10.1002/jsfa.10861
33615406	Gas exchange, vine performance and modulation of secondary metabolism in Vitis vinifera L. cv Barbera following long-term nitrogen deficit	Planta	Squeri C	2021	10.1007/s00425-021-03590-8
32860657	An apoplastic fluid extraction method for the characterization of grapevine leaves proteome and metabolome from a single sample	Physiol Plant	Figueiredo J	2021	10.1111/ppl.13198
33140863	Esca-affected grapevine leaf metabolome is clone- and vintage-dependent	Physiol Plant	Moret F	2021	10.1111/ppl.13254
34276743	Mono-Locus and Pyramided Resistant Grapevine Cultivars Reveal Early Putative Biomarkers Upon Artificial Inoculation With Plasmopara viticola	Front Plant Sci	Ciubotaru RM	2021	10.3389/fpls.2021.693887
34512700	Arbuscular Mycorrhizal Symbiosis Triggers Major Changes in Primary Metabolism Together With Modification of Defense Responses and Signaling in Both Roots and Leaves of Vitis vinifera	Front Plant Sci	Goddard ML	2021	10.3389/fpls.2021.721614
34877388	Metabolite profile data of grapevine plants with brown wood streaking and grapevine leaf stripe (esca complex disease) symptoms	Data Brief	Goufo P	2021	10.1016/j.dib.2021.107623
34966928	Multi-dimensional leaf phenotypes reflect root system genotype in grafted grapevine over the growing season	Gigascience	Harris ZN	2021	10.1093/gigascience/giab087
33964687	Multi-omics analyses on the response mechanisms of 'Shine Muscat' grapevine to low degree of excess copper stress (Low-ECS)	Environ Pollut	Chen M	2021	10.1016/j.envpol.2021.117278
34070718	The Impact of Metabolic Scion-Rootstock Interactions in Different Grapevine Tissues and Phloem Exudates	Metabolites	Tedesco S	2021	10.3390/metabo11060349
34077875	Calcium and methyl jasmonate cross-talk in the secondary metabolism of grape cells	Plant Physiol Biochem	Martins V	2021	10.1016/j.plaphy.2021.05.034
34236173	A Synchronized Increase of Stilbenes and Flavonoids in Metabolically Engineered Vitis vinifera cv. Gamay Red Cell Culture	J Agric Food Chem	Wang R	2021	10.1021/acs.jafc.1c02119
34609783	Bacterial Endophytes from Vitis vinifera L. - Metabolomics Characterization of Plant-Endophyte Crosstalk	Chem Biodivers	Stranska M	2021	10.1002/cbdv.202100516
34822415	Grapevine and Wine Metabolomics-Based Guidelines for FAIR Data and Metadata Management	Metabolites	Savoi S	2021	10.3390/metabo11110757
34058658	Metabolomic fingerprinting as a tool for authentication of grapevine (Vitis vinifera L.) biomass used in food production	Food Chem	Stranska M	2021	10.1016/j.foodchem.2021.130166
34687358	Transcriptome and metabolome analysis of stress tolerance to aluminium in Vitis quinquangularis	Planta	Wang Q	2021	10.1007/s00425-021-03759-1

## Sheet: 1c-Proteomics
PMID	Title	Journal/Book	First Author	Year	DOI
14730682	Grape berry biochemistry revisited upon proteomic analysis of the mesocarp	Proteomics	Sarry JE	2004	10.1002/pmic.200300499
16216849	Proteomic analysis of grapevine (Vitis vinifera L.) tissues subjected to herbicide stress	J Exp Bot	Castro AJ	2005	10.1093/jxb/eri271
17426054	Proteome analysis of grape skins during ripening	J Exp Bot	Deytieux C	2007	10.1093/jxb/erm049
17443017	Proteomic analysis reveals differences between Vitis vinifera L. cv. Chardonnay and cv. Cabernet Sauvignon and their responses to water deficit and salinity	J Exp Bot	Vincent D	2007	10.1093/jxb/erm012
17683049	Analysis of protein changes during grape berry ripening by 2-DE and MALDI-TOF	Proteomics	Giribaldi M	2007	10.1002/pmic.200600974
17348683	Proteome changes in leaves from grapevine (Vitis vinifera L.) transformed for alcohol dehydrogenase activity	J Agric Food Chem	Sauvage FX	2007	10.1021/jf063723w
17922511	Deriphat 2-DE to visualize polyphenol oxidase in Moscato and Prosecco grapes	Electrophoresis	Zocca F	2007	10.1002/elps.200700376
18171594	Analysis of grape berry cell wall proteome: a comparative evaluation of extraction methods	J Plant Physiol	Negri AS	2008	10.1016/j.jplph.2007.10.011
18550598	Grape berry plasma membrane proteome analysis and its differential expression during ripening	J Exp Bot	Zhang J	2008	10.1093/jxb/ern156
18691399	Proteome changes in the skin of the grape cultivar Barbera among different stages of ripening	BMC Genomics	Negri AS	2008	10.1186/1471-2164-9-378
17874111	Proteomic analysis of somatic embryogenesis in Vitis vinifera	Plant Cell Rep	Marsoni M	2008	10.1007/s00299-007-0438-0
17942184	Proteomic analysis of Tunisian grapevine cultivar Razegui under salt stress	J Plant Physiol	Jellouli N	2008	10.1016/j.jplph.2007.02.009
19343710	Proteomic and selected metabolite analysis of grape berry tissues under well-watered and water-deficit stress conditions	Proteomics	Grimplet J	2009	10.1002/pmic.200800158
19132683	Chitosan treatment induces changes of protein expression profile and stilbene distribution in Vitis vinifera cell suspensions	Proteomics	Ferri M	2009	10.1002/pmic.200800386
19171055	Generation of a predicted protein database from EST data and application to iTRAQ analyses in grape (Vitis vinifera cv. Cabernet Sauvignon) berries at ripening initiation	BMC Genomics	Lücker J	2009	10.1186/1471-2164-10-50
19354294	Grape and wine proteins: their fractionation by hydrophobic interaction chromatography and identification by chromatographic and proteomic analysis	J Agric Food Chem	Marangon M	2009	10.1021/jf9000742
19822229	Changes of defense proteins in the extracellular proteome of grapevine (Vitis vinifera cv. Gamay) cell cultures in response to elicitors	J Proteomics	Martinez-Esteso MJ	2009	10.1016/j.jprot.2009.10.001
20388747	Proteomic analysis of the effects of ABA treatments on ripening Vitis vinifera berries	J Exp Bot	Giribaldi M	2010	10.1093/jxb/erq079
20826702	Identification of putative stage-specific grapevine berry biomarkers and omics data integration into networks	Plant Physiol	Zamboni A	2010	10.1104/pp.110.160275
19412582	Proteomics approach to identify unique xylem sap proteins in Pierce's disease-tolerant Vitis species	Appl Biochem Biotechnol	Basha SM	2010	10.1007/s12010-009-8620-1
20181000	Purification and functional characterization of protoplasts and intact vacuoles from grape cells	BMC Res Notes	Fontes N	2010	10.1186/1756-0500-3-19
20704748	Proteomic analysis of shoot tissue during photoperiod induced growth cessation in V. riparia Michx. grapevines	Proteome Sci	Victor KJ	2010	10.1186/1477-5956-8-44
20862730	Parental relationships among three grape varieties studied by MALDI of grape seed protein profiles	J Mass Spectrom	Bertazzo A	2010	10.1002/jms.1738
20883445	Evaluation of protein extraction methods for Vitis vinifera leaf and root proteome analysis by two-dimensional electrophoresis	J Integr Plant Biol	Jellouli N	2010	10.1111/j.1744-7909.2010.00973.x
20945943	Two-dimensional differential in gel electrophoresis (2D-DIGE) analysis of grape berry proteome during postharvest withering	J Proteome Res	Di Carli M	2011	10.1021/pr1005313
21113525	iTRAQ-based profiling of grape berry exocarp proteins during ripening using a parallel mass spectrometric method	Mol Biosyst	Martínez-Esteso MJ	2011	10.1039/c0mb00194e
21204249	Response of the Vitis vinifera L. cv. 'Nebbiolo' proteome to Flavescence dorée phytoplasma infection	Proteomics	Margaria P	2011	10.1002/pmic.201000409
21576399	A DIGE-based quantitative proteomic analysis of grape berry flesh development and ripening reveals key events in sugar and organic acid metabolism	J Exp Bot	Martínez-Esteso MJ	2011	10.1093/jxb/erq434
21210159	Arbuscular mycorrhizal symbiosis elicits proteome responses opposite of P-starvation in SO4 grapevine rootstock upon root colonisation with two Glomus species	Mycorrhiza	Cangahuala-Inocente GC	2011	10.1007/s00572-010-0352-0
21234783	Proteins involved in biotic and abiotic stress responses as the most significant biomarkers in the ripening of Pinot Noir skins	Funct Integr Genomics	Negri AS	2011	10.1007/s10142-010-0205-0
21379583	Proteomic analysis of grape berry cell cultures reveals that developmentally regulated ripening related processes can be studied using cultured cells	PLoS One	Sharathchandra RG	2011	10.1371/journal.pone.0014708
21426946	DIGE analysis of proteome changes accompanying large resveratrol production by grapevine (Vitis vinifera cv. Gamay) cell cultures in response to methyl-β-cyclodextrin and methyl jasmonate elicitors	J Proteomics	Martinez-Esteso MJ	2011	10.1016/j.jprot.2011.02.035
21856458	A multidisciplinary study on the effects of phloem-limited viruses on the agronomical performance and berry quality of Vitis vinifera cv. Nebbiolo	J Proteomics	Giribaldi M	2011	10.1016/j.jprot.2011.08.006
21889056	Proteomic changes in grape embryogenic callus in response to Agrobacterium tumefaciens-mediated transformation	Plant Sci	Zhao F	2011	10.1016/j.plantsci.2011.07.016
22120121	Proteomic analysis of the compatible interaction between Vitis vinifera and Plasmopara viticola	J Proteomics	Milli A	2012	10.1016/j.jprot.2011.11.006
22050466	Physiological changes in green stems of Vitis vinifera L. cv. Chardonnay in response to esca proper and apoplexy revealed by proteomic and transcriptomic analyses	J Proteome Res	Spagnolo A	2012	10.1021/pr200892g
22095673	Proteomic analysis of berry-sizing effect of GA3 on seedless Vitis vinifera L	Proteomics	Wang Z	2012	10.1002/pmic.201000668
22778145	Modulation of protein phosphorylation, N-glycosylation and Lys-acetylation in grape (Vitis vinifera) mesocarp and exocarp owing to Lobesia botrana infection	Mol Cell Proteomics	Melo-Braga MN	2012	10.1074/mcp.M112.020214
22936830	Proteomic analysis of Mn-induced resistance to powdery mildew in grapevine	J Exp Bot	Yao YA	2012	10.1093/jxb/ers175
23105132	Proteomic analysis of grapevine resistance induced by Trichoderma harzianum T39 reveals specific defence pathways activated against downy mildew	J Exp Bot	Palmieri MC	2012	10.1093/jxb/ers279
23327683	Novel aspects of grapevine response to phytoplasma infection investigated by a proteomic and phospho-proteomic approach with data integration into functional networks	BMC Genomics	Margaria P	2013	10.1186/1471-2164-14-38
23499453	Proteomic analysis of grape berry skin responding to sunlight exclusion	J Plant Physiol	Niu N	2013	10.1016/j.jplph.2012.12.020
23514573	Proteomic analysis indicates massive changes in metabolism prior to the inhibition of growth and photosynthesis of grapevine (Vitis vinifera L.) in response to water deficit	BMC Plant Biol	Cramer GR	2013	10.1186/1471-2229-13-49
24152288	iTRAQ-based protein profiling provides insights into the central metabolism changes driving grape berry development and ripening	BMC Plant Biol	Martínez-Esteso MJ	2013	10.1186/1471-2229-13-167
23127362	Induction of trans-resveratrol and extracellular pathogenesis-related proteins in elicited suspension cultured cells of Vitis vinifera cv Monastrell	J Plant Physiol	Belchí-Navarro S	2013	10.1016/j.jplph.2012.10.003
23391302	Large-scale proteomic analysis of the grapevine leaf apoplastic fluid reveals mainly stress-related proteins and cell wall modifying enzymes	BMC Plant Biol	Delaunois B	2013	10.1186/1471-2229-13-24
23933133	Proteomic analysis of grapevine (Vitis vinifera L.) leaf changes induced by transition to autotrophy and exposure to high light irradiance	J Proteomics	Nilo-Poyanco R	2013	10.1016/j.jprot.2013.07.004
24251720	iTRAQ-based quantitative proteomics of developing and ripening muscadine grape berry	J Proteome Res	Kambiranda D	2014	10.1021/pr400731p
24724741	Differential responses of three grapevine cultivars to Botryosphaeria dieback	Phytopathology	Spagnolo A	2014	10.1094/PHYTO-01-14-0007-R
24774513	Differential proteomic analysis of grapevine leaves by iTRAQ reveals responses to heat stress and subsequent recovery	BMC Plant Biol	Liu GT	2014	10.1186/1471-2229-14-110
24886812	Flowering as the most highly sensitive period of grapevine (Vitis vinifera L. cv Mourvèdre) to the Botryosphaeria dieback agents Neofusicoccum parvum and Diplodia seriata infection	Int J Mol Sci	Spagnolo A	2014	10.3390/ijms15069644
25028960	A proteomics sample preparation method for mature, recalcitrant leaves of perennial plants	PLoS One	Gang D	2014	10.1371/journal.pone.0102175
25242003	Biochemical and proteomic analysis of grape berries (Vitis labruscana) during cold storage upon postharvest salicylic acid treatment	J Agric Food Chem	Cai H	2014	10.1021/jf503495z
25538720	Current perspectives in proteomic analysis of abiotic stress in grapevines	Front Plant Sci	George IS	2014	10.3389/fpls.2014.00686
25301534	Metabolite and proteome changes during the ripening of Syrah and Cabernet Sauvignon grape varieties cultured in a nontraditional wine region in Brazil	J Proteomics	Fraige K	2015	10.1016/j.jprot.2014.09.021
25722151	Identification of potential protein markers of noble rot infected grapes	Food Chem	Lorenzini M	2015	10.1016/j.foodchem.2015.01.112
26076362	Proteomic Analysis of Sauvignon Blanc Grape Skin, Pulp and Seed and Relative Quantification of Pathogenesis-Related Proteins	PLoS One	Tian B	2015	10.1371/journal.pone.0130132
25688916	Proteome and transcript analysis of Vitis vinifera cell cultures subjected to Botrytis cinerea infection	J Proteomics	Dadakova K	2015	10.1016/j.jprot.2015.02.001
25929842	Protein identification and quantification from riverbank grape, Vitis riparia: Comparing SDS-PAGE and FASP-GPF techniques for shotgun proteomic analysis	Proteomics	George IS	2015	10.1002/pmic.201500085
25959233	Quantitative proteomic analysis of cabernet sauvignon grape cells exposed to thermal stresses reveals alterations in sugar and phenylpropanoid metabolism	Proteomics	George IS	2015	10.1002/pmic.201400541
26106900	Toward the Identification of Two Glycoproteins Involved in the Stomatal Deregulation of Downy Mildew-Infected Grapevine Leaves	Mol Plant Microbe Interact	Guillier C	2015	10.1094/MPMI-05-15-0115-R
26300900	Proteomic and metabolic traits of grape exocarp to explain different anthocyanin concentrations of the cultivars	Front Plant Sci	Negri AS	2015	10.3389/fpls.2015.00603
26613254	Grapevine Downy Mildew Plasmopara viticola Infection Elicits the Expression of Allergenic Pathogenesis-Related Proteins	Int Arch Allergy Immunol	Rossin G	2015	10.1159/000441792
27019567	Proteome Biomarkers in Xylem Reveal Pierce's Disease Tolerance in Grape	J Proteomics Bioinform	Katam R	2015	10.4172/jpb.1000372
26573226	Five omic technologies are concordant in differentiating the biochemical characteristics of the berries of five grapevine (Vitis vinifera L.) cultivars	BMC Genomics	Ghan R	2015	10.1186/s12864-015-2115-y
27356852	In Depth Proteome Analysis of Ripening Muscadine Grape Berry cv. Carlos Reveals Proteins Associated with Flavor and Aroma Compounds	J Proteome Res	Kambiranda D	2016	10.1021/acs.jproteome.5b01064
26776019	Post-harvest proteomics of grapes infected by Penicillium during withering to produce Amarone wine	Food Chem	Lorenzini M	2016	10.1016/j.foodchem.2015.12.032
27010348	Phosphoproteomic analysis of induced resistance reveals activation of signal transduction processes by beneficial and pathogenic interaction in grapevine	J Plant Physiol	Perazzolli M	2016	10.1016/j.jplph.2016.03.007
27257535	Sequence/structural analysis of xylem proteome emphasizes pathogenesis-related proteins, chitinases and β-1, 3-glucanases as key players in grapevine defense against Xylella fastidiosa	PeerJ	Chakraborty S	2016	10.7717/peerj.2007
27366326	Relative quantification of phosphoproteomic changes in grapevine (Vitis vinifera L.) leaves in response to abscisic acid	Hortic Res	Rattanakan S	2016	10.1038/hortres.2016.29
27665564	Vacuum Infiltration-Centrifugation Method for Apoplastic Protein Extraction in Grapevine	Methods Mol Biol	Delaunois B	2016	10.1007/978-1-4939-3804-9_17
27689984	Flavonoid Interaction with a Chitinase from Grape Berry Skin: Protein Identification and Modulation of the Enzymatic Activity	Molecules	Filippi A	2016	10.3390/molecules21101300
27235723	Proteome of Plasmopara viticola-infected Vitis vinifera provides insights into grapevine Rpv1/Rpv3 pyramided resistance to downy mildew	J Proteomics	Nascimento-Gavioli MC	2017	10.1016/j.jprot.2016.05.024
27989945	Specific adjustments in grapevine leaf proteome discriminating resistant and susceptible grapevine genotypes to Plasmopara viticola	J Proteomics	Figueiredo A	2017	10.1016/j.jprot.2016.10.012
28039816	Overexpression of a stress-responsive U-box protein gene VaPUB affects the accumulation of resistance related proteins in Vitis vinifera 'Thompson Seedless'	Plant Physiol Biochem	Jiao L	2017	10.1016/j.plaphy.2016.12.019
28049741	Integrating Omics and Alternative Splicing Reveals Insights into Grape Response to High Temperature	Plant Physiol	Jiang J	2017	10.1104/pp.16.01305
28153682	Proteomics towards the understanding of elicitor induced resistance of grapevine against downy mildew	J Proteomics	Lemaître-Guillier C	2017	10.1016/j.jprot.2017.01.016
28178572	Changes in the proteome of grapevine leaves (Vitis vinifera L.) during long-term drought stress	J Plant Physiol	Król A	2017	10.1016/j.jplph.2016.11.016
28618374	Proteomic profiling of German Dornfelder grape berries using data-independent acquisition	Plant Physiol Biochem	Riebel M	2017	10.1016/j.plaphy.2017.06.003
28713396	System-Level and Granger Network Analysis of Integrated Proteomic and Metabolomic Dynamics Identifies Key Points of Grape Berry Development at the Interface of Primary and Secondary Metabolism	Front Plant Sci	Wang L	2017	10.3389/fpls.2017.01066
28839259	Resveratrol accumulation and its involvement in stilbene synthetic pathway of Chinese wild grapes during berry development using quantitative proteome analysis	Sci Rep	Li R	2017	10.1038/s41598-017-10171-x
28878794	A Tau Class Glutathione-S-Transferase is Involved in Trans-Resveratrol Transport Out of Grapevine Cells	Front Plant Sci	Martínez-Márquez A	2017	10.3389/fpls.2017.01457
28898539	Plant Proteogenomics: Improvements to the Grapevine Genome Annotation	Proteomics	Chapman B	2017	10.1002/pmic.201700197
29359857	Proteome Profile of American Hybrid Grape cv. Blanc du Bois during Ripening Reveals Proteins Associated with Flavor Volatiles and Ethylene Production	Proteomics	Kambiranda D	2018	10.1002/pmic.201700305
29528569	A Deep Proteomics Perspective Into Grape Berry Quality Traits During Ripening	Proteomics	Martínez-Esteso MJ	2018	10.1002/pmic.201800017
29857064	Shotgun proteomic analysis of photoperiod regulated dormancy induction in grapevine	J Proteomics	George IS	2018	10.1016/j.jprot.2018.05.014
29925320	Root proteomic and metabolic analyses reveal specific responses to drought stress in differently tolerant grapevine rootstocks	BMC Plant Biol	Prinsi B	2018	10.1186/s12870-018-1343-0
30149150	Chitosan treatment elicited defence mechanisms, pentacyclic triterpenoids and stilbene accumulation in grape (Vitis vinifera L.) bunches	Phytochemistry	Lucini L	2018	10.1016/j.phytochem.2018.08.011
30555495	Absolute Quantification of Grapevine Red Blotch Virus in Grapevine Leaf and Petiole Tissues by Proteomics	Front Plant Sci	Buchs N	2018	10.3389/fpls.2018.01735
31156689	Quantitative Proteome Analysis Reveals Changes in the Protein Landscape During Grape Berry Development With a Focus on Vacuolar Transport Proteins	Front Plant Sci	Kuang L	2019	10.3389/fpls.2019.00641
30307579	Metaproteomic characterization of the Vitis vinifera rhizosphere	FEMS Microbiol Ecol	Bona E	2019	10.1093/femsec/fiy204
30448023	Changes in the secretome of Vitis vinifera cv. Monastrell cell cultures treated with cyclodextrins and methyl jasmonate	Plant Physiol Biochem	Belchí-Navarro S	2019	10.1016/j.plaphy.2018.11.007
30696402	Elevated CO(2) concentration promotes photosynthesis of grape (Vitis vinifera L. cv. 'Pinot noir') plantlet in vitro by regulating RbcS and Rca revealed by proteomic and transcriptomic profiles	BMC Plant Biol	Zhao X	2019	10.1186/s12870-019-1644-y
31000238	Mass spectrometry based proteomics for the molecular fingerprinting of Fiano, Greco and Falanghina cultivars	Food Res Int	Carpentieri A	2019	10.1016/j.foodres.2019.02.020
31323865	Comparative Transcriptomic and Proteomic Analysis to Deeply Investigate the Role of Hydrogen Cyanamide in Grape Bud Dormancy	Int J Mol Sci	Khalil-Ur-Rehman M	2019	10.3390/ijms20143528
31666961	New insights into the heat responses of grape leaves via combined phosphoproteomic and acetylproteomic analyses	Hortic Res	Liu GT	2019	10.1038/s41438-019-0183-x
31481025	Transcriptomic and phosphoproteomic profiling and metabolite analyses reveal the mechanism of NaHCO(3)-induced organic acid secretion in grapevine roots	BMC Plant Biol	Xiang G	2019	10.1186/s12870-019-1990-9
31829525	Proteomic and metabolomic profiling underlines the stage- and time-dependent effects of high temperature on grape berry metabolism	J Integr Plant Biol	Lecourieux D	2020	10.1111/jipb.12894
33167573	Grapevine-Downy Mildew Rendezvous: Proteome Analysis of the First Hours of an Incompatible Interaction	Plants	Santos R B	2020	10.3390/plants9111498
31808345	Comparative Proteomics Unravels the Differences in Salt Stress Response of Own-Rooted and 110R-Grafted Thompson Seedless Grapevines	J Proteome Res	Patil S	2020	10.1021/acs.jproteome.9b00420
32041176	Root Proteomic Analysis of Two Grapevine Rootstock Genotypes Showing Different Susceptibility to Salt Stress	Int J Mol Sci	Prinsi B	2020	10.3390/ijms21031076
32399379	Role of hydrogen cyanamide (HC) in grape bud dormancy release: proteomic approach	3 Biotech	Khalil-Ur-Rehman M	2020	10.1007/s13205-020-02194-5
32882865	Deep Learning Neural Network Prediction Method Improves Proteome Profiling of Vascular Sap of Grapevines during Pierce's Disease Development	Biology	Helena Duarte Sagawa C	2020	10.3390/biology9090261
33931609	Proteomic analysis of early-stage incompatible and compatible interactions between grapevine and P. viticola	Hortic Res	Liu GT	2021	10.1038/s41438-021-00533-y
32860657	An apoplastic fluid extraction method for the characterization of grapevine leaves proteome and metabolome from a single sample	Physiol Plant	Figueiredo J	2021	10.1111/ppl.13198
33920578	Biochemical and Proteomic Changes in the Roots of M4 Grapevine Rootstock in Response to Nitrate Availability	Plants	Prinsi B	2021	10.3390/plants10040792
33964687	Multi-omics analyses on the response mechanisms of 'Shine Muscat' grapevine to low degree of excess copper stress (Low-ECS)	Environ Pollut	Chen M	2021	10.1016/j.envpol.2021.117278
34777428	Comparative Proteomic Analysis of Grapevine Rootstock in Response to Waterlogging Stress	Front Plant Sci	Wang X	2021	10.3389/fpls.2021.749184
34794542	Physiological and proteomic analyses of Tunisian local grapevine (Vitis vinifera) cultivar Razegui in response to drought stress	Funct Plant Biol	Azri W	2021	10.1071/FP21026

## Sheet: 1d-Ionomics
PMID	Title	Journal/Book	First Author	Year	DOI
21639148	Accumulation and distribution pattern of macro- and microelements and trace elements in Vitis vinifera L. cv. Chardonnay berries	J Agric Food Chem	Bertoldi D	2011	10.1021/jf2006003
23667547	The bacterial pathogen Xylella fastidiosa affects the leaf ionome of plant hosts during infection	PLoS One	De La Fuente L	2013	10.1371/journal.pone.0062945
23138334	Alleviation effects of magnesium on copper toxicity and accumulation in grapevine roots evaluated with biotic ligand models	Ecotoxicology	Chen BC	2013	10.1007/s10646-012-1015-z
24632121	Influence of magnesium on copper phytotoxicity to and accumulation and translocation in grapevines	Ecotoxicol Environ Saf	Juang KW	2014	10.1016/j.ecoenv.2014.02.008
25230175	Botanical traceability of commercial tannins using the mineral profile and stable isotopes	J Mass Spectrom	Bertoldi D	2014	10.1002/jms.3457
25561271	Zinc Detoxification Is Required for Full Virulence and Modification of the Host Leaf Ionome by Xylella fastidiosa	Mol Plant Microbe Interact	Navarrete F	2015	10.1094/MPMI-07-14-0221-R
28484487	Prospect on Ionomic Signatures for the Classification of Grapevine Berries According to Their Geographical Origin	Front Plant Sci	Pii Y	2017	10.3389/fpls.2017.00640
27871182	Chemometric analysis of minerals and trace elements in Sicilian wines from two different grape cultivars	Nat Prod Res	Potortί AG	2017	10.1080/14786419.2016.1261341
29142440	Constituents and Antioxidant Activity of Bleeding Sap from Various Xinjiang Grapes	Pharmacogn Mag	Le L	2017	10.4103/pm.pm_358_16
30286423	Synergism and antagonisms between nutrients induced by copper toxicity in grapevine rootstocks: Monocropping vs. intercropping	Chemosphere	Marastoni L	2019	10.1016/j.chemosphere.2018.09.127
30318733	Fruit nutritional quality under deficit irrigation: the case of table grapes in California	J Sci Food Agric	Centofanti T	2019	10.1002/jsfa.9415
30993356	Effects of Copper on Root Morphology, Cations Accumulation, and Oxidative Stress of Grapevine Seedlings	Bull Environ Contam Toxicol	Juang KW	2019	10.1007/s00128-019-02616-y
31069086	Rootstock effects on scion phenotypes in a 'Chambourcin' experimental vineyard	Hortic Res	Migicovsky Z	2019	10.1038/s41438-019-0146-2
31379914	Morphological Root Responses and Molecular Regulation of Cation Transporters Are Differently Affected by Copper Toxicity and Cropping System Depending on the Grapevine Rootstock Genotype	Front Plant Sci	Marastoni L	2019	10.3389/fpls.2019.00946
33072139	Vitis vinifera L. Diversity for Cations and Acidity Is Suitable for Breeding Fruits Coping With Climate Warming	Front Plant Sci	Bigard A	2020	10.3389/fpls.2020.01175
33127977	Plasmopara viticola infection affects mineral elements allocation and distribution in Vitis vinifera leaves	Sci Rep	Cesco S	2020	10.1038/s41598-020-75990-x
32194603	With or Without You: Altered Plant Response to Boron-Deficiency in Hydroponically Grown Grapevines Infected by Grapevine Pinot Gris Virus Suggests a Relation Between Grapevine Leaf Mottling and Deformation Symptom Occurrence and Boron Plant Availability	Front Plant Sci	Buoso S	2020	10.3389/fpls.2020.00226
34500790	Modeling Alleviative Effects of Ca, Mg, and K on Cu-Induced Oxidative Stress in Grapevine Roots Grown Hydroponically	Molecules	Juang KW	2021	10.3390/molecules26175356
34966928	Multi-dimensional leaf phenotypes reflect root system genotype in grafted grapevine over the growing season	Gigascience	Harris ZN	2021	10.1093/gigascience/giab087
